# Supplementary material for: (2-Pyrid­yl)[5-(2-pyridyl­carbon­yl)-2-pyrid­yl]methanone
Source: Acta Crystallogr Sect E Struct Rep Online. 2010 Sep 25;66(Pt 10):o2632. doi: 10.1107/S1600536810033957 (PMC2983172; doi:10.1107/S1600536810033957)
Supplement: Supplementary file 1 [file e-66-o2632-sup1.cif]

##############################################################################
###                                                                        ###
###        Electronic paper (Acta Crystallographica Section E)             ###
###                                                                        ###
##############################################################################
#                                                                            #
# This CIF contains the data in a paper accepted for publication in Acta     #
# Crystallographica Section E. It conforms to the requirements of Notes      #
# for Authors for Section E, and has been peer reviewed under the auspices   #
# of the IUCr Commission on Journals.                                        #
#                                                                            #
# Full details of the Crystallographic Information File format               #
# are given in the paper "The Crystallographic Information File (CIF):       #
# a New Standard Archive File for Crystallography" by S. R. Hall, F. H.      #
# Allen and I. D. Brown [Acta Cryst. (1991), A47, 655-685].                  #
#                                                                            #
# The current version of the core CIF dictionary is obtainable from          #
# ftp://ftp.iucr.org/pub/cif_core.dic. The current version number is 2.4.    #
#                                                                            #
# Software is freely available for graphical display of the structure(s) in  #
# this CIF.  For information consult the CIF home page http://www.iucr.org/  #
# cif/home.html                                                              #
#                                                                            #
# This file may be used for bona fide research purposes within the           #
# scientific community so long as proper attribution is given to the journal # 
# article from which it was obtained.                                        #
#                                                                            #
##############################################################################
                                             
data_I
_audit_creation_method     SHELXL97
_chemical_name_systematic
;
2,5-pyridinediylbis(2-pyridinyl)methanone
;
_chemical_name_common     ?
_chemical_formula_moiety     'C17 H11 N3 O2'
_chemical_formula_sum     'C17 H11 N3 O2'
_chemical_formula_iupac     'C17 H11 N3 O2'
_chemical_formula_weight     289.30
_chemical_melting_point     401
_symmetry_cell_setting     Triclinic
_symmetry_space_group_name_H-M     P-1
_symmetry_space_group_name_Hall     '-P 1'
loop_
    _symmetry_equiv_pos_as_xyz
    'x, y, z'
    '-x, -y, -z'
_cell_length_a     3.8453(13)
_cell_length_b     8.447(3)
_cell_length_c     11.202(3)
_cell_angle_alpha     108.672(6)
_cell_angle_beta     97.251(6)
_cell_angle_gamma     99.772(6)
_cell_volume     333.29(19)
_cell_formula_units_Z     1
_cell_measurement_reflns_used     230
_cell_measurement_theta_min     1.90
_cell_measurement_theta_max     28.1
_cell_measurement_temperature     293(2)
_exptl_crystal_description     block
_exptl_crystal_colour     yellow
_exptl_crystal_size_max     0.60
_exptl_crystal_size_mid     0.50
_exptl_crystal_size_min     0.29
_exptl_crystal_density_diffrn     1.441
_exptl_crystal_density_meas     ?
_exptl_crystal_density_method     'not measured'
_exptl_crystal_F_000     150
_exptl_absorpt_coefficient_mu     0.098
_exptl_absorpt_correction_type     multi-scan
_exptl_absorpt_process_details     '<i>SADABS</i> (Bruker, 2007)'
_exptl_absorpt_correction_T_min     0.621564
_exptl_absorpt_correction_T_max     1.000000
_exptl_special_details
;
 ?
;
_diffrn_ambient_temperature     293(2)
_diffrn_radiation_type     MoK\a
_diffrn_radiation_wavelength     0.71073
_diffrn_radiation_source     'fine-focus sealed tube'
_diffrn_radiation_monochromator     graphite
_diffrn_measurement_device_type     'Bruker APEXII CCD area-detector'
_diffrn_measurement_method     '\w-scans'
_diffrn_detector_area_resol_mean     ?
_diffrn_reflns_number     2301
_diffrn_reflns_av_R_equivalents     0.0162
_diffrn_reflns_av_sigmaI/netI     0.0317
_diffrn_reflns_theta_min     1.96
_diffrn_reflns_theta_max     28.40
_diffrn_reflns_theta_full     28.40
_diffrn_measured_fraction_theta_max     0.971
_diffrn_measured_fraction_theta_full     0.971
_diffrn_reflns_limit_h_min     -5
_diffrn_reflns_limit_h_max     4
_diffrn_reflns_limit_k_min     -11
_diffrn_reflns_limit_k_max     11
_diffrn_reflns_limit_l_min     -12
_diffrn_reflns_limit_l_max     14
_diffrn_standards_number     ?
_diffrn_standards_interval_count     ?
_diffrn_standards_interval_time     ?
_diffrn_standards_decay_%     ?
_refine_special_details
;
Refinement of <i>F</i>^2^ against ALL reflections. The weighted <i>R</i>-factor
<i>wR</i> and goodness of fit <i>S</i> are based on <i>F</i>^2^, conventional
<i>R</i>-factors <i>R</i> are based on <i>F</i>, with <i>F</i> set to zero for
negative <i>F</i>^2^. The threshold expression of <i>F</i>^2^ >
2\s(<i>F</i>^2^) is used only for calculating <i>R</i>-factors(gt) <i>etc</i>.
and is not relevant to the choice of reflections for refinement.
<i>R</i>-factors based on <i>F</i>^2^ are statistically about twice as large
as those based on <i>F</i>, and <i>R</i>- factors based on ALL data will be
even larger.
;
_reflns_number_total     1623
_reflns_number_gt     1198
_reflns_threshold_expression     'I>2\s(I)'
_refine_ls_structure_factor_coef     Fsqd
_refine_ls_matrix_type     full
_refine_ls_R_factor_all     0.0739
_refine_ls_R_factor_gt     0.0583
_refine_ls_wR_factor_gt     0.1658
_refine_ls_wR_factor_ref     0.1769
_refine_ls_goodness_of_fit_ref     1.066
_refine_ls_restrained_S_all     1.066
_refine_ls_number_reflns     1623
_refine_ls_number_parameters     100
_refine_ls_number_restraints     0
_refine_ls_hydrogen_treatment     constr
_refine_ls_weighting_scheme     calc
_refine_ls_weighting_details
         'calc w=1/[\s^2^(Fo^2^)+(0.0960P)^2^+0.0878P] where P=(Fo^2^+2Fc^2^)/3'
_atom_sites_solution_hydrogens     geom
_atom_sites_solution_primary     direct
_atom_sites_solution_secondary     difmap
_refine_ls_shift/su_max     0.000
_refine_ls_shift/su_mean     0.000
_refine_diff_density_max     0.310
_refine_diff_density_min     -0.264
_refine_ls_extinction_method     none
_refine_ls_extinction_coef     ?
loop_
    _atom_type_symbol
    _atom_type_description
    _atom_type_scat_dispersion_real
    _atom_type_scat_dispersion_imag
    _atom_type_scat_source
    'C' 'C' 0.0033 0.0016
                         'International Tables Vol C Tables 4.2.6.8 and 6.1.1.4'
    'H' 'H' 0.0000 0.0000
                         'International Tables Vol C Tables 4.2.6.8 and 6.1.1.4'
    'N' 'N' 0.0061 0.0033
                         'International Tables Vol C Tables 4.2.6.8 and 6.1.1.4'
    'O' 'O' 0.0106 0.0060
                         'International Tables Vol C Tables 4.2.6.8 and 6.1.1.4'
_computing_data_collection     '<i>APEX2</i> (Bruker 2007)'
_computing_cell_refinement     '<i>APEX2</i> and <i>SAINT</i> (Bruker 2007)'
_computing_data_reduction     '<i>SAINT</i> (Bruker 2007)'
_computing_structure_solution     '<i>SHELXS97</i> (Sheldrick, 2008)'
_computing_structure_refinement     '<i>SHELXL97</i> (Sheldrick, 2008)'
_computing_molecular_graphics     '<i>SHELXTL</i> (Sheldrick, 2008)'
_computing_publication_material
;
<i>SHELXTL</i> (Sheldrick, 2008) and <i>PLATON</i> (Spek, 2009)
;
loop_
    _atom_site_type_symbol
    _atom_site_label
    _atom_site_fract_x
    _atom_site_fract_y
    _atom_site_fract_z
    _atom_site_U_iso_or_equiv
    _atom_site_adp_type
    _atom_site_calc_flag
    _atom_site_refinement_flags
    _atom_site_occupancy
    _atom_site_disorder_assembly
    _atom_site_disorder_group
    O O1 1.3180(5) 1.09147(19) 0.33644(14) 0.0620(6) Uani d . 1 . .
    N N1 0.7459(5) 0.6838(2) 0.16816(16) 0.0402(4) Uani d . 1 . .
    N N2 0.9591(5) 1.1260(2) 0.10902(16) 0.0377(4) Uani d P 0.50 . 1
    C C9 0.9591(5) 1.1260(2) 0.10902(16) 0.0377(4) Uani d P 0.50 . 2
    H H9A 0.9331 1.2127 0.1798 0.045 Uiso d PR 0.50 . .
    C C1 0.9713(5) 0.8073(2) 0.26845(17) 0.0339(4) Uani d . 1 . .
    C C2 1.0530(6) 0.7939(3) 0.38842(19) 0.0435(5) Uani d . 1 . .
    H H2A 1.2108 0.8826 0.4556 0.052 Uiso calc R 1 . .
    C C3 0.8934(7) 0.6452(3) 0.4057(2) 0.0517(6) Uani d . 1 . .
    H H3A 0.9378 0.6331 0.4855 0.062 Uiso calc R 1 . .
    C C4 0.6689(7) 0.5157(3) 0.3033(2) 0.0524(6) Uani d . 1 . .
    H H4A 0.5633 0.4134 0.3120 0.063 Uiso calc R 1 . .
    C C5 0.6028(6) 0.5402(3) 0.1870(2) 0.0485(6) Uani d . 1 . .
    H H5A 0.4502 0.4519 0.1181 0.058 Uiso calc R 1 . .
    C C6 1.1320(5) 0.9691(2) 0.24786(17) 0.0372(5) Uani d . 1 . .
    C C7 1.0544(5) 0.9809(2) 0.11607(17) 0.0333(4) Uani d . 1 . .
    C C8 1.0969(5) 0.8553(2) 0.00732(18) 0.0369(5) Uani d . 1 . .
    H H8A 1.1642 0.7573 0.0141 0.044 Uiso calc R 1 . .
loop_
    _atom_site_aniso_label
    _atom_site_aniso_U_11
    _atom_site_aniso_U_22
    _atom_site_aniso_U_33
    _atom_site_aniso_U_12
    _atom_site_aniso_U_13
    _atom_site_aniso_U_23
    O1 0.0862(13) 0.0422(8) 0.0381(8) -0.0157(8) -0.0097(8) 0.0113(7)
    N1 0.0422(10) 0.0355(8) 0.0394(9) -0.0001(7) 0.0059(7) 0.0136(7)
    N2 0.0467(11) 0.0295(8) 0.0341(9) 0.0035(7) 0.0096(7) 0.0092(7)
    C9 0.0467(11) 0.0295(8) 0.0341(9) 0.0035(7) 0.0096(7) 0.0092(7)
    C1 0.0360(10) 0.0330(9) 0.0334(9) 0.0065(7) 0.0077(7) 0.0128(7)
    C2 0.0538(13) 0.0404(10) 0.0373(10) 0.0106(9) 0.0065(9) 0.0157(8)
    C3 0.0712(16) 0.0510(12) 0.0471(12) 0.0209(11) 0.0180(11) 0.0299(10)
    C4 0.0632(15) 0.0379(10) 0.0671(15) 0.0110(10) 0.0239(12) 0.0291(10)
    C5 0.0511(13) 0.0355(10) 0.0534(13) -0.0015(9) 0.0097(10) 0.0140(9)
    C6 0.0421(11) 0.0328(9) 0.0326(9) 0.0012(8) 0.0041(8) 0.0108(7)
    C7 0.0333(10) 0.0298(8) 0.0335(9) -0.0016(7) 0.0047(7) 0.0116(7)
    C8 0.0418(11) 0.0302(8) 0.0380(10) 0.0041(7) 0.0075(8) 0.0132(7)
_geom_special_details
;
 All esds (except the esd in the dihedral angle between two l.s. planes)
 are estimated using the full covariance matrix.  The cell esds are taken
 into account individually in the estimation of esds in distances, angles
 and torsion angles; correlations between esds in cell parameters are only
 used when they are defined by crystal symmetry.  An approximate (isotropic)
 treatment of cell esds is used for estimating esds involving l.s. planes.
;
loop_
    _geom_bond_atom_site_label_1
    _geom_bond_atom_site_label_2
    _geom_bond_site_symmetry_2
    _geom_bond_distance
    _geom_bond_publ_flag
    O1 C6 . 1.216(2) ?
    N1 C5 . 1.336(3) ?
    N1 C1 . 1.341(2) ?
    N2 C8 2_775 1.358(2) ?
    N2 C7 . 1.360(3) ?
    N2 H9A . 0.9207 ?
    C1 C2 . 1.386(3) ?
    C1 C6 . 1.501(3) ?
    C2 C3 . 1.385(3) ?
    C2 H2A . 0.9300 ?
    C3 C4 . 1.372(3) ?
    C3 H3A . 0.9300 ?
    C4 C5 . 1.383(3) ?
    C4 H4A . 0.9300 ?
    C5 H5A . 0.9300 ?
    C6 C7 . 1.507(2) ?
    C7 C8 . 1.385(3) ?
    C8 C9 2_775 1.358(2) ?
    C8 N2 2_775 1.358(2) ?
    C8 H8A . 0.9300 ?
loop_
    _geom_angle_atom_site_label_1
    _geom_angle_atom_site_label_2
    _geom_angle_atom_site_label_3
    _geom_angle_site_symmetry_1
    _geom_angle_site_symmetry_3
    _geom_angle
    _geom_angle_publ_flag
    C5 N1 C1 . . 116.84(17) ?
    C8 N2 C7 2_775 . 118.59(16) ?
    C8 N2 H9A 2_775 . 118.5 ?
    C7 N2 H9A . . 123.0 ?
    N1 C1 C2 . . 123.47(17) ?
    N1 C1 C6 . . 117.03(16) ?
    C2 C1 C6 . . 119.48(17) ?
    C3 C2 C1 . . 118.27(19) ?
    C3 C2 H2A . . 120.9 ?
    C1 C2 H2A . . 120.9 ?
    C4 C3 C2 . . 119.06(19) ?
    C4 C3 H3A . . 120.5 ?
    C2 C3 H3A . . 120.5 ?
    C3 C4 C5 . . 118.71(18) ?
    C3 C4 H4A . . 120.6 ?
    C5 C4 H4A . . 120.6 ?
    N1 C5 C4 . . 123.62(19) ?
    N1 C5 H5A . . 118.2 ?
    C4 C5 H5A . . 118.2 ?
    O1 C6 C1 . . 120.89(17) ?
    O1 C6 C7 . . 119.68(16) ?
    C1 C6 C7 . . 119.42(15) ?
    N2 C7 C8 . . 120.92(17) ?
    N2 C7 C6 . . 116.89(16) ?
    C8 C7 C6 . . 122.09(16) ?
    C9 C8 C7 2_775 . 120.49(17) ?
    N2 C8 C7 2_775 . 120.49(17) ?
    C9 C8 H8A 2_775 . 119.8 ?
    N2 C8 H8A 2_775 . 119.8 ?
    C7 C8 H8A . . 119.8 ?
loop_
    _geom_torsion_atom_site_label_1
    _geom_torsion_atom_site_label_2
    _geom_torsion_atom_site_label_3
    _geom_torsion_atom_site_label_4
    _geom_torsion_site_symmetry_1
    _geom_torsion_site_symmetry_2
    _geom_torsion_site_symmetry_3
    _geom_torsion_site_symmetry_4
    _geom_torsion
    _geom_torsion_publ_flag
    C5 N1 C1 C2 . . . . -1.5(3) ?
    C5 N1 C1 C6 . . . . -179.82(19) ?
    N1 C1 C2 C3 . . . . 0.0(3) ?
    C6 C1 C2 C3 . . . . 178.27(19) ?
    C1 C2 C3 C4 . . . . 1.6(3) ?
    C2 C3 C4 C5 . . . . -1.6(4) ?
    C1 N1 C5 C4 . . . . 1.5(3) ?
    C3 C4 C5 N1 . . . . 0.0(4) ?
    N1 C1 C6 O1 . . . . 174.7(2) ?
    C2 C1 C6 O1 . . . . -3.7(3) ?
    N1 C1 C6 C7 . . . . -4.0(3) ?
    C2 C1 C6 C7 . . . . 177.66(17) ?
    C8 N2 C7 C8 2_775 . . . 0.5(3) ?
    C8 N2 C7 C6 2_775 . . . 177.03(17) ?
    O1 C6 C7 N2 . . . . -45.2(3) ?
    C1 C6 C7 N2 . . . . 133.4(2) ?
    O1 C6 C7 C8 . . . . 131.2(2) ?
    C1 C6 C7 C8 . . . . -50.2(3) ?
    N2 C7 C8 C9 . . . 2_775 -0.5(3) ?
    C6 C7 C8 C9 . . . 2_775 -176.85(17) ?
    N2 C7 C8 N2 . . . 2_775 -0.5(3) ?
    C6 C7 C8 N2 . . . 2_775 -176.85(17) ?
data_global
_journal_date_recd_electronic     2010-07-25
_journal_date_accepted     2010-08-23
_journal_name_full     'Acta Crystallographica, Section E'
_journal_year     2010
_journal_volume     66
_journal_issue     10
_journal_page_first     o2632
_journal_page_last     o2632
_journal_paper_category     QO
_journal_coeditor_code     JJ2048
_publ_contact_author_name     'Dr.Hong Qiang'
_publ_contact_author_address
;
Department of Chemistry,Capital Normal university,
Beijing 100048,People's Republic China
;
_publ_contact_author_email     qiang-hong@163.com
_publ_contact_author_fax     '+86 010 6890-2320'
_publ_contact_author_phone     '+86 010 6890-3033'
_publ_section_title
;
2,5-pyridinediylbis(2-pyridinyl)methanone
;
loop_
    _publ_author_name
    _publ_author_address
    'Hong Qiang*'
;
Department of Chemistry,
Capital Normal University,
Beijing 100048,
People's Republic of China
;
    'Fan Zhang'
;
Department of Chemistry,
Capital Normal University,
Beijing 100048,
People's Republic of China
;
    'Zi-jia Wang'
;
Department of Chemistry,
Capital Normal University,
Beijing 100048,
People's Republic of China
;
_publ_section_synopsis     .
