# Supplementary material for: (2-Pyrid­yl)[5-(2-pyridyl­carbon­yl)-2-pyrid­yl]methanone
Source: Acta Crystallogr Sect E Struct Rep Online. 2010 Sep 25;66(Pt 10):o2632. doi: 10.1107/S1600536810033957 (PMC2983172; doi:10.1107/S1600536810033957)
Supplement: Supplementary file 2 [file e-66-o2632-Isup2.hkl]

# 
# h,k,l, Fc-squared, Fo-squared, sigma(Fo-squared) and status flag 
# 
data_I 
_shelx_title ' 1 in  P-1' 
_shelx_refln_list_code          4 
_shelx_F_calc_maximum       59.53 
_exptl_crystal_F_000       150.00 
_reflns_d_resolution_high  0.7471 
 
loop_ 
 _symmetry_equiv_pos_as_xyz 
 'x, y, z' 
 '-x, -y, -z' 
 
_cell_length_a     3.8453 
_cell_length_b     8.4470 
_cell_length_c    11.2020 
_cell_angle_alpha 108.672 
_cell_angle_beta   97.251 
_cell_angle_gamma  99.772 
 
_shelx_F_squared_multiplier     1.000 
 
loop_ 
 _refln_index_h 
 _refln_index_k 
 _refln_index_l 
 _refln_F_squared_calc 
 _refln_F_squared_meas 
 _refln_F_squared_sigma 
 _refln_observed_status 
   1   0   0     1416.18     1405.25     26.05 o 
   2   0   0       58.42       62.01      1.76 o 
   3   0   0       53.06       60.56      1.75 o 
   4   0   0        0.17        0.31      0.59 o 
  -4   1   0        0.24        0.52      0.48 o 
  -3   1   0       17.76       17.07      0.91 o 
  -2   1   0        0.43       -0.07      0.24 o 
  -1   1   0     2020.17     2042.08     37.68 o 
   0   1   0      407.85      446.67      5.67 o 
   1   1   0      412.79      457.88      8.55 o 
   2   1   0      224.43      258.45      5.40 o 
   3   1   0       33.04       32.14      1.41 o 
  -4   2   0       28.28       28.37      1.38 o 
  -3   2   0       29.24       30.83      1.27 o 
  -2   2   0      244.56      239.87      4.92 o 
  -1   2   0     1100.39      984.91     17.72 o 
   0   2   0      152.59      161.59      6.08 o 
   1   2   0        0.18        0.32      0.11 o 
   2   2   0      103.76      102.84      1.70 o 
   3   2   0       26.37       26.25      0.78 o 
   4   2   0        3.28        5.66      0.55 o 
  -4   3   0        0.46       -0.42      0.42 o 
  -3   3   0       43.61       47.04      1.68 o 
  -2   3   0      309.10      312.08      6.21 o 
  -1   3   0       44.93       39.27      1.09 o 
   0   3   0      103.21      107.05      1.53 o 
   1   3   0       18.93       19.63      0.51 o 
   2   3   0        2.68        4.01      0.32 o 
   3   3   0       14.03       12.89      0.56 o 
  -4   4   0        0.06        1.20      0.56 o 
  -3   4   0        4.60        4.81      0.54 o 
  -2   4   0        1.60        1.42      0.39 o 
  -1   4   0        1.08        0.66      0.29 o 
   0   4   0        6.29        7.05      0.31 o 
   1   4   0       81.30       80.16      1.38 o 
   2   4   0        0.10        0.10      0.19 o 
   3   4   0       13.16        9.89      0.69 o 
  -4   5   0        0.03        0.25      0.56 o 
  -3   5   0        0.12        0.24      0.41 o 
  -2   5   0       12.91       10.77      0.67 o 
  -1   5   0      134.92      123.23      2.87 o 
   0   5   0       16.02       16.71      0.50 o 
   1   5   0       96.23       90.42      1.60 o 
   2   5   0      149.09      141.74      2.56 o 
   3   5   0        6.29        6.32      0.46 o 
  -4   6   0        0.32        0.39      0.60 o 
  -3   6   0        3.83        5.09      0.84 o 
  -2   6   0       33.65       34.02      1.36 o 
  -1   6   0        5.18        4.74      0.50 o 
   0   6   0       85.92       97.10      1.66 o 
   1   6   0      130.40      130.18      2.19 o 
   2   6   0        0.70        0.63      0.31 o 
   3   6   0        0.00       -0.21      0.36 o 
  -4   7   0        0.01       -0.06      0.57 o 
  -3   7   0        4.97        6.67      0.96 o 
  -2   7   0        5.34        5.00      0.58 o 
  -1   7   0       10.94        9.70      0.71 o 
   0   7   0        0.83        1.23      0.28 o 
   1   7   0        1.37        2.39      0.38 o 
   2   7   0       15.69       15.32      0.72 o 
   3   7   0        0.05       -0.46      0.46 o 
  -4   8   0        5.76        6.79      1.21 o 
  -3   8   0        9.06        7.94      0.80 o 
  -2   8   0        0.02       -0.35      0.35 o 
  -1   8   0       19.68       19.58      1.08 o 
   0   8   0        0.32        0.38      0.25 o 
   1   8   0       60.91       59.07      1.43 o 
   2   8   0        3.71        5.56      1.21 o 
  -3   9   0        0.01       -0.10      0.58 o 
  -2   9   0        4.41        6.24      0.97 o 
  -1   9   0        0.80        1.15      0.55 o 
   0   9   0       11.16       11.00      0.57 o 
   1   9   0       14.18       14.57      1.19 o 
  -2  10   0        2.12        4.76      0.91 o 
  -1  10   0        3.73        5.73      1.02 o 
   0  10   0        1.14        2.00      0.49 o 
  -1 -10   1        1.26        2.44      0.54 o 
   0 -10   1        5.31        5.88      0.47 o 
   1 -10   1        1.19        4.34      0.91 o 
   2 -10   1        0.25        0.84      0.57 o 
   3 -10   1        1.20        1.57      0.81 o 
  -1  -9   1       11.35       12.68      0.67 o 
   0  -9   1        1.63        2.42      0.40 o 
   1  -9   1        0.13       -0.08      0.39 o 
   2  -9   1        2.65        4.57      0.94 o 
   3  -9   1        0.24       -0.41      0.54 o 
  -2  -8   1       27.50       28.03      1.36 o 
  -1  -8   1        9.86        9.34      0.53 o 
   0  -8   1        5.56        5.71      0.38 o 
   1  -8   1        2.06        2.08      0.59 o 
   2  -8   1        4.07        5.49      0.86 o 
   3  -8   1        1.78        2.56      0.72 o 
   4  -8   1        0.04       -0.54      0.54 o 
  -3  -7   1        0.21        0.38      0.50 o 
  -2  -7   1       17.92       19.63      0.80 o 
  -1  -7   1        0.43        0.70      0.28 o 
   0  -7   1       17.57       18.98      0.63 o 
   1  -7   1       23.22       23.35      1.10 o 
   2  -7   1        0.44       -0.20      0.41 o 
   3  -7   1        5.41        5.75      0.93 o 
   4  -7   1        2.40        2.50      0.88 o 
  -3  -6   1        0.94        0.64      0.42 o 
  -2  -6   1        8.57        8.36      0.51 o 
  -1  -6   1      211.91      201.08      3.03 o 
   0  -6   1        2.82        2.97      0.27 o 
   1  -6   1       19.89       20.80      0.96 o 
   2  -6   1       61.12       53.77      1.75 o 
   3  -6   1        0.03        0.00      0.41 o 
   4  -6   1        3.48        4.46      0.92 o 
  -3  -5   1        3.92        4.94      0.72 o 
  -2  -5   1       22.88       23.95      0.78 o 
  -1  -5   1        5.45        5.46      0.31 o 
   0  -5   1       60.19       74.71      1.96 o 
   1  -5   1       71.11       65.99      1.81 o 
   2  -5   1        5.73        5.87      0.51 o 
   3  -5   1        6.41        6.64      0.67 o 
   4  -5   1        0.48        0.51      0.53 o 
  -4  -4   1        1.04        0.73      0.46 o 
  -3  -4   1       69.12       63.91      1.86 o 
  -2  -4   1      110.42      104.92      1.86 o 
  -1  -4   1       47.47       48.36      0.95 o 
   0  -4   1       34.03       36.29      0.76 o 
   1  -4   1       22.52       23.04      0.84 o 
   2  -4   1       57.24       55.31      1.66 o 
   3  -4   1        3.70        4.93      0.78 o 
   4  -4   1        1.71        3.38      0.78 o 
   5  -4   1        0.14       -0.72      0.72 o 
  -4  -3   1       53.89       44.53      1.59 o 
  -3  -3   1      142.20      128.65      2.21 o 
  -2  -3   1        0.00       -0.12      0.12 o 
  -1  -3   1       80.48       88.68      1.10 o 
   0  -3   1       40.67       47.75      0.63 o 
   1  -3   1      168.49      161.76      3.33 o 
   2  -3   1       47.59       50.42      1.55 o 
   3  -3   1        6.02        6.02      0.59 o 
   4  -3   1        0.66        0.71      0.55 o 
   5  -3   1        0.00       -0.73      0.73 o 
  -3  -2   1       15.18       15.99      0.64 o 
  -2  -2   1       91.79       96.25      1.77 o 
  -1  -2   1      241.27      276.27      4.35 o 
   0  -2   1      584.37      631.78      7.77 o 
   1  -2   1      185.82      192.08      3.82 o 
   2  -2   1       66.40       75.15      2.02 o 
   3  -2   1        3.11        2.29      0.53 o 
   4  -2   1        5.09        5.92      0.68 o 
  -3  -1   1       35.82       37.19      1.47 o 
  -2  -1   1       59.34       61.10      1.73 o 
  -1  -1   1     1767.87     2027.76     37.32 o 
   0  -1   1      126.33      131.81      3.48 o 
   1  -1   1      857.67      872.15     15.83 o 
   2  -1   1       12.26        8.96      0.57 o 
   3  -1   1       45.48       45.58      1.63 o 
   4  -1   1       13.94       14.56      1.09 o 
  -3   0   1        0.68        1.28      0.42 o 
  -2   0   1      118.75      117.44      2.64 o 
  -1   0   1        0.15        0.11      0.14 o 
   0   0   1       77.18       77.68      1.54 o 
   1   0   1      192.67      217.06      4.34 o 
   2   0   1        3.87        5.35      0.49 o 
   3   0   1        1.31        3.34      0.68 o 
   4   0   1        0.14        0.07      0.69 o 
  -4   1   1        0.20        0.87      0.52 o 
  -3   1   1        0.14        0.23      0.34 o 
  -2   1   1        0.28       -0.16      0.16 o 
  -1   1   1     3543.62     2978.03     54.10 o 
   0   1   1     1320.28     1284.66     29.68 o 
   1   1   1       48.76       55.32      1.10 o 
   2   1   1      229.44      240.27      5.17 o 
   3   1   1        3.63        3.37      0.70 o 
   4   1   1        1.09        1.58      0.66 o 
  -4   2   1        0.21        0.01      0.41 o 
  -3   2   1        3.24        3.96      0.46 o 
  -2   2   1      713.29      725.51     13.38 o 
  -1   2   1      169.04      168.06      3.33 o 
   0   2   1      142.35      169.37      2.22 o 
   1   2   1      226.49      247.41      3.28 o 
   2   2   1       18.12       21.48      0.62 o 
   3   2   1        0.41        0.12      0.20 o 
   4   2   1        0.00       -0.27      0.52 o 
  -4   3   1        1.32        1.53      0.64 o 
  -3   3   1        4.82        4.47      0.52 o 
  -2   3   1       77.83       67.58      1.76 o 
  -1   3   1      118.48      111.47      2.44 o 
   0   3   1       91.84      105.56      2.14 o 
   1   3   1        0.02       -0.06      0.10 o 
   2   3   1        0.01        0.03      0.17 o 
   3   3   1       20.92       18.51      0.67 o 
  -4   4   1        0.02       -0.14      0.48 o 
  -3   4   1       30.96       29.33      1.24 o 
  -2   4   1        9.88        8.24      0.55 o 
  -1   4   1       16.51       14.75      0.69 o 
   0   4   1       21.75       23.22      0.56 o 
   1   4   1        1.96        1.87      0.25 o 
   2   4   1      182.43      178.81      6.70 o 
   3   4   1       17.11       14.41      0.62 o 
  -3   5   1       28.73       26.86      1.23 o 
  -2   5   1       34.52       30.45      1.19 o 
  -1   5   1       11.78        9.54      0.63 o 
   0   5   1        6.20        6.04      0.30 o 
   1   5   1       46.80       43.37      0.99 o 
   2   5   1       13.67       13.87      0.60 o 
   3   5   1        7.45        7.06      0.48 o 
  -4   6   1        1.36        4.88      0.96 o 
  -3   6   1       13.10       12.36      0.88 o 
  -2   6   1       96.58       80.85      2.30 o 
  -1   6   1       38.34       34.47      1.29 o 
   0   6   1       91.54       96.67      1.66 o 
   1   6   1      199.04      187.25      2.90 o 
   2   6   1        0.38        0.19      0.28 o 
   3   6   1        1.52        1.50      0.42 o 
  -4   7   1        0.00       -0.15      0.59 o 
  -3   7   1       14.16       12.10      0.91 o 
  -2   7   1       14.98       12.00      0.82 o 
  -1   7   1      113.69      113.44      3.00 o 
   0   7   1      433.92      444.76      7.32 o 
   1   7   1       27.02       27.01      0.86 o 
   2   7   1        4.36        5.39      0.84 o 
  -4   8   1        0.97        1.54      0.82 o 
  -3   8   1        6.56        8.89      1.18 o 
  -2   8   1        0.84        1.45      0.56 o 
  -1   8   1       24.43       23.43      1.19 o 
   0   8   1        4.43        5.21      0.39 o 
   1   8   1       14.61       14.88      0.68 o 
   2   8   1        9.61        8.23      0.59 o 
  -3   9   1        5.56        6.16      0.77 o 
  -2   9   1       18.64       15.30      1.04 o 
  -1   9   1       16.82       16.83      1.12 o 
   0   9   1        5.47        5.81      0.68 o 
   1   9   1        0.03       -0.23      0.33 o 
  -2  10   1        6.75        9.69      1.30 o 
  -1  10   1        0.12        0.49      0.56 o 
   0  10   1        0.99        0.79      0.68 o 
   1 -11   2        0.76        1.02      0.74 o 
  -1 -10   2       13.66       17.56      1.10 o 
   0 -10   2        8.97       10.99      0.59 o 
   1 -10   2        0.02       -0.03      0.49 o 
   2 -10   2        2.23        2.65      0.81 o 
   3 -10   2        0.00        0.03      0.66 o 
  -2  -9   2        4.73        7.39      1.03 o 
  -1  -9   2        9.75       10.28      0.68 o 
   0  -9   2        1.85        2.12      0.42 o 
   1  -9   2        4.78        5.13      0.64 o 
   2  -9   2        1.90        3.58      0.85 o 
   3  -9   2        0.01        0.27      0.53 o 
  -2  -8   2        0.01       -0.12      0.41 o 
  -1  -8   2        1.60        1.79      0.37 o 
   0  -8   2        6.22        6.67      0.41 o 
   1  -8   2        5.03        5.31      0.61 o 
   2  -8   2        6.05        4.84      0.60 o 
   3  -8   2        0.00        0.14      0.43 o 
   4  -8   2        0.00        0.15      0.59 o 
  -3  -7   2        2.40        3.87      0.77 o 
  -2  -7   2        6.18        6.30      0.66 o 
  -1  -7   2        0.02       -0.20      0.20 o 
   0  -7   2        1.76        2.47      0.34 o 
   1  -7   2        0.22        0.14      0.20 o 
   2  -7   2        8.42        8.44      0.71 o 
   3  -7   2        1.20        1.66      0.63 o 
   4  -7   2        3.05        3.90      0.94 o 
  -3  -6   2        0.24       -0.15      0.39 o 
  -2  -6   2        4.98        5.61      0.42 o 
  -1  -6   2       25.56       24.84      0.80 o 
   0  -6   2        4.47        4.20      0.28 o 
   1  -6   2        8.49        8.20      0.38 o 
   2  -6   2        0.03        0.21      0.35 o 
   3  -6   2        7.75        8.03      0.76 o 
   4  -6   2        8.58        9.38      0.90 o 
  -4  -5   2        1.57        1.65      0.57 o 
  -3  -5   2        0.95        0.69      0.42 o 
  -2  -5   2      207.95      206.88      3.17 o 
  -1  -5   2       27.09       26.39      0.78 o 
   0  -5   2       45.09       61.05      0.85 o 
   1  -5   2      339.43      338.89      5.79 o 
   2  -5   2       16.27       16.78      0.88 o 
   3  -5   2        1.30        1.46      0.55 o 
   4  -5   2        0.26        0.11      0.54 o 
  -4  -4   2        2.70        3.72      0.71 o 
  -3  -4   2       40.68       36.21      1.35 o 
  -2  -4   2       15.09       14.78      0.55 o 
  -1  -4   2       42.51       46.99      0.91 o 
   0  -4   2      897.50     1058.21     10.66 o 
   1  -4   2      186.35      199.92      4.11 o 
   2  -4   2       33.36       29.61      1.17 o 
   3  -4   2        6.21        6.16      0.63 o 
   4  -4   2        1.12        2.22      0.71 o 
  -4  -3   2       13.77       13.56      0.91 o 
  -3  -3   2       95.69       93.56      3.65 o 
  -2  -3   2       18.00       17.70      0.44 o 
  -1  -3   2        3.22        2.92      0.15 o 
   0  -3   2       67.59       71.51      0.87 o 
   1  -3   2       30.14       31.09      0.79 o 
   2  -3   2        0.56        0.16      0.25 o 
   3  -3   2       22.15       23.46      1.16 o 
   4  -3   2        0.23        0.47      0.51 o 
  -4  -2   2       97.91      114.27      3.25 o 
  -3  -2   2       40.34       33.88      0.91 o 
  -2  -2   2      246.91      251.53      3.56 o 
  -1  -2   2      473.58      531.27      7.55 o 
   0  -2   2      177.24      180.81      1.91 o 
   1  -2   2        0.49        0.21      0.13 o 
   2  -2   2       13.08       12.28      0.70 o 
   3  -2   2        1.17        1.95      0.52 o 
   4  -2   2        0.79        1.44      0.63 o 
  -4  -1   2        0.48        0.19      0.61 o 
  -3  -1   2       27.96       27.57      0.79 o 
  -2  -1   2      231.38      228.29      4.54 o 
  -1  -1   2      262.26      267.86      8.51 o 
   0  -1   2      209.92      195.70      2.06 o 
   1  -1   2       49.21       48.22      1.00 o 
   2  -1   2       70.32       69.15      2.05 o 
   3  -1   2        1.21        0.88      0.48 o 
   4  -1   2        2.19        2.62      0.94 o 
  -5   0   2        3.03       10.87      2.90 o 
  -4   0   2        0.11        0.52      0.64 o 
  -3   0   2        1.28        2.20      0.62 o 
  -2   0   2      109.99      112.52      2.47 o 
  -1   0   2        1.76        2.88      0.14 o 
   0   0   2      654.54      656.58     12.28 o 
   1   0   2      505.73      486.14      6.40 o 
   2   0   2        2.69        3.61      0.45 o 
   3   0   2       26.18       24.47      1.31 o 
   4   0   2        0.39        2.10      1.21 o 
  -5   1   2        0.20        2.23      2.58 o 
  -4   1   2        5.16        9.21      0.97 o 
  -3   1   2        0.13       -0.01      0.27 o 
  -2   1   2      189.24      171.65      3.51 o 
  -1   1   2     2388.76     2346.88     30.34 o 
   0   1   2        3.60        2.51      0.17 o 
   1   1   2       46.06       50.70      0.70 o 
   2   1   2       97.21      107.89      1.73 o 
   3   1   2        1.77        2.20      0.31 o 
   4   1   2        5.91        7.54      0.86 o 
  -5   2   2        0.42        1.91      2.42 o 
  -4   2   2        3.31        4.76      0.83 o 
  -3   2   2       14.83       14.37      0.79 o 
  -2   2   2        7.39        6.16      0.41 o 
  -1   2   2        0.00        0.00      0.12 o 
   0   2   2      266.11      301.89      5.12 o 
   1   2   2        6.63        7.29      0.28 o 
   2   2   2        4.88        5.79      0.32 o 
   3   2   2        6.68        5.22      0.34 o 
   4   2   2        0.94        1.52      0.70 o 
  -5   3   2        6.19        6.07      2.14 o 
  -4   3   2        5.40        5.67      0.67 o 
  -3   3   2      184.54      174.38      3.94 o 
  -2   3   2      249.15      230.99      4.70 o 
  -1   3   2       93.38       88.18      1.43 o 
   0   3   2       41.98       53.34      0.92 o 
   1   3   2       32.75       24.30      0.61 o 
   2   3   2       31.74       34.05      0.94 o 
   3   3   2        0.00       -0.19      0.38 o 
   4   3   2        0.95        0.88      0.68 o 
  -5   4   2        1.87        1.83      1.59 o 
  -4   4   2       51.31       51.26      1.90 o 
  -3   4   2       60.04       63.40      1.95 o 
  -2   4   2        0.06        0.08      0.29 o 
  -1   4   2       30.45       31.31      0.71 o 
   0   4   2        2.04        2.83      0.20 o 
   1   4   2       35.85       34.73      0.81 o 
   2   4   2       28.18       26.65      0.79 o 
   3   4   2        1.69        2.35      0.69 o 
  -4   5   2        0.06        0.86      0.63 o 
  -3   5   2        5.96        5.75      0.61 o 
  -2   5   2       31.26       29.69      1.17 o 
  -1   5   2       25.68       21.37      1.05 o 
   0   5   2       56.22       55.69      1.40 o 
   1   5   2       76.40       72.78      1.40 o 
   2   5   2       20.09       20.24      0.73 o 
   3   5   2        1.18        1.40      0.66 o 
  -4   6   2        0.68        4.73      0.97 o 
  -3   6   2       12.05       10.71      0.82 o 
  -2   6   2       15.95       13.60      0.57 o 
  -1   6   2       87.31       81.44      2.30 o 
   0   6   2       11.72       12.97      0.51 o 
   1   6   2       24.62       22.71      0.74 o 
   2   6   2        2.39        2.19      0.40 o 
   3   6   2        5.52        9.73      1.47 o 
  -4   7   2        0.00        0.51      0.67 o 
  -3   7   2        3.40        4.35      0.59 o 
  -2   7   2       15.97       14.63      0.92 o 
  -1   7   2        4.32        4.99      0.75 o 
   0   7   2       34.08       36.95      0.99 o 
   1   7   2       10.22        9.56      0.51 o 
   2   7   2        0.05       -0.28      0.28 o 
  -3   8   2        0.51        0.00      0.48 o 
  -2   8   2        3.27        3.78      0.71 o 
  -1   8   2      110.65      104.09      3.05 o 
   0   8   2       20.27       19.33      0.75 o 
   1   8   2        1.46        1.41      0.44 o 
  -3   9   2        0.00       -0.40      0.51 o 
  -2   9   2       13.85       13.25      1.01 o 
  -1   9   2        0.02       -0.23      0.44 o 
   0   9   2        1.26        0.93      0.62 o 
   1   9   2        4.99        6.48      0.70 o 
  -1  10   2        2.31        3.14      0.85 o 
   0 -11   3        2.99        5.79      0.88 o 
   1 -11   3        1.74        2.74      0.83 o 
  -1 -10   3        2.84        4.87      0.86 o 
   0 -10   3        0.55        1.07      0.35 o 
   1 -10   3       17.97       15.05      1.05 o 
   2 -10   3        2.02        2.68      0.81 o 
   3 -10   3        0.26       -0.01      0.64 o 
  -2  -9   3        2.54        5.90      0.99 o 
  -1  -9   3        1.42        2.22      0.83 o 
   0  -9   3        6.14        6.43      0.43 o 
   1  -9   3        0.68        0.75      0.32 o 
   2  -9   3        0.85        0.47      0.57 o 
   3  -9   3        4.94        3.52      0.84 o 
  -2  -8   3       21.98       23.09      1.24 o 
  -1  -8   3        0.81        0.41      0.28 o 
   0  -8   3        9.50        9.33      0.47 o 
   1  -8   3        1.38        1.05      0.30 o 
   2  -8   3        1.97        1.71      0.61 o 
   3  -8   3        0.17       -0.43      0.43 o 
   4  -8   3        0.90        0.55      0.59 o 
  -3  -7   3       16.33       15.88      1.04 o 
  -2  -7   3        7.00        6.91      0.66 o 
  -1  -7   3        8.48        5.76      0.37 o 
   0  -7   3       14.64       13.74      0.52 o 
   1  -7   3       23.04       19.91      0.63 o 
   2  -7   3        0.13       -0.28      0.35 o 
   3  -7   3        4.86        5.21      0.86 o 
   4  -7   3        0.08        0.01      0.53 o 
  -3  -6   3       12.77       12.38      0.88 o 
  -2  -6   3        1.41        3.27      0.60 o 
  -1  -6   3        4.62        4.89      0.31 o 
   0  -6   3       95.37      112.77      1.44 o 
   1  -6   3        3.39        3.70      0.39 o 
   2  -6   3        3.94        4.31      0.50 o 
   3  -6   3        2.17        2.33      0.63 o 
   4  -6   3        7.53        7.25      0.81 o 
  -4  -5   3        0.02       -0.41      0.49 o 
  -3  -5   3        0.06        0.19      0.37 o 
  -2  -5   3        0.54        0.84      0.36 o 
  -1  -5   3       11.79       16.72      0.37 o 
   0  -5   3        9.62       12.89      0.32 o 
   1  -5   3       47.27       39.39      0.67 o 
   2  -5   3        7.01        7.33      0.61 o 
   3  -5   3       51.71       53.06      1.98 o 
   4  -5   3        3.83        3.90      0.86 o 
  -4  -4   3        5.10        7.55      0.96 o 
  -3  -4   3       11.39       11.08      0.74 o 
  -2  -4   3        0.83        1.01      0.20 o 
  -1  -4   3        3.11        3.21      0.16 o 
   0  -4   3      100.13      136.12      1.82 o 
   1  -4   3        8.83       10.71      0.29 o 
   2  -4   3       37.48       39.12      1.42 o 
   3  -4   3        0.21        0.30      0.32 o 
   4  -4   3        3.63        4.08      0.92 o 
  -4  -3   3        9.17       11.25      0.90 o 
  -3  -3   3        2.72        3.61      0.64 o 
  -2  -3   3        4.72        5.92      0.33 o 
  -1  -3   3      634.38      715.41      7.28 o 
   0  -3   3      179.10      213.16      2.80 o 
   1  -3   3      134.72      122.09      1.89 o 
   2  -3   3       38.51       35.45      1.32 o 
   3  -3   3        0.98        0.43      0.38 o 
   4  -3   3        0.02        0.09      0.50 o 
  -4  -2   3        2.99        3.09      0.80 o 
  -3  -2   3       11.32       10.29      0.69 o 
  -2  -2   3       28.41       30.23      1.16 o 
  -1  -2   3       75.33       78.71      1.18 o 
   0  -2   3      169.24      176.56      1.89 o 
   1  -2   3      232.57      208.07      2.95 o 
   2  -2   3       42.99       37.56      1.34 o 
   3  -2   3        0.87        0.69      0.44 o 
   4  -2   3        1.05        2.02      0.79 o 
  -4  -1   3        3.97        5.57      0.94 o 
  -3  -1   3        3.77        4.71      0.66 o 
  -2  -1   3       36.17       33.17      0.71 o 
  -1  -1   3       27.40       28.64      0.85 o 
   0  -1   3      177.79      171.24      2.35 o 
   1  -1   3       75.20       74.63      1.90 o 
   2  -1   3       54.46       56.87      1.87 o 
   3  -1   3        3.87        7.48      1.02 o 
   4  -1   3        0.43        0.82      0.84 o 
  -5   0   3        0.19        0.46      1.29 o 
  -4   0   3        0.00       -0.15      0.48 o 
  -3   0   3        4.46        4.80      0.33 o 
  -2   0   3       50.69       48.07      0.90 o 
  -1   0   3       11.37       11.21      0.29 o 
   0   0   3       56.63       67.42      1.04 o 
   1   0   3        0.03       -0.09      0.09 o 
   2   0   3       19.27       21.08      1.07 o 
   3   0   3        0.02        0.19      0.42 o 
   4   0   3       12.13       12.94      1.12 o 
  -5   1   3        0.02       -0.68      1.22 o 
  -4   1   3        0.50        1.60      0.73 o 
  -3   1   3        5.43        5.05      0.46 o 
  -2   1   3       23.85       21.97      0.61 o 
  -1   1   3      274.15      282.28      4.59 o 
   0   1   3      119.41      128.83      1.83 o 
   1   1   3        2.76        2.84      0.13 o 
   2   1   3       15.86       15.96      0.48 o 
   3   1   3        3.82        4.20      0.82 o 
   4   1   3        8.49        9.89      1.03 o 
  -5   2   3        0.11       -0.22      1.33 o 
  -4   2   3        0.60        0.73      0.67 o 
  -3   2   3       12.21       12.08      0.52 o 
  -2   2   3      710.18      685.52      8.97 o 
  -1   2   3       78.41       89.19      3.09 o 
   0   2   3      129.22      142.96      2.04 o 
   1   2   3      502.88      531.47      6.24 o 
   2   2   3        0.14        0.61      0.20 o 
   3   2   3        4.01        5.35      0.90 o 
   4   2   3        0.00        0.02      0.55 o 
  -5   3   3        5.28       77.46      3.58 o 
  -4   3   3        0.48        0.89      0.68 o 
  -3   3   3       42.99       38.38      1.01 o 
  -2   3   3        1.88        3.24      0.38 o 
  -1   3   3       68.50       77.64      1.68 o 
   0   3   3      339.50      420.39      7.89 o 
   1   3   3       49.54       55.20      1.04 o 
   2   3   3       14.84       11.51      0.47 o 
   3   3   3        2.67        3.70      0.82 o 
   4   3   3        3.06        3.44      1.03 o 
  -4   4   3       26.42       25.82      0.99 o 
  -3   4   3      129.41      120.93      3.05 o 
  -2   4   3        7.94        6.77      0.39 o 
  -1   4   3       22.03       18.58      0.54 o 
   0   4   3        5.37        5.97      0.30 o 
   1   4   3       11.38       14.29      0.50 o 
   2   4   3        3.11        4.41      0.46 o 
   3   4   3       10.45        7.74      0.85 o 
  -4   5   3       53.38       52.11      1.58 o 
  -3   5   3       17.67       15.55      0.67 o 
  -2   5   3       73.84       69.88      1.41 o 
  -1   5   3       41.59       40.19      0.89 o 
   0   5   3        4.82        5.26      0.31 o 
   1   5   3        3.19        4.25      0.44 o 
   2   5   3        0.84        0.43      0.29 o 
   3   5   3        0.13        0.03      0.57 o 
  -4   6   3        0.03        0.16      0.45 o 
  -3   6   3        9.56        8.86      0.55 o 
  -2   6   3       14.54       13.03      0.56 o 
  -1   6   3       23.11       22.65      1.10 o 
   0   6   3        0.81        1.23      0.38 o 
   1   6   3        0.43        0.39      0.25 o 
   2   6   3       10.95       11.32      0.59 o 
  -4   7   3        0.22        0.64      0.49 o 
  -3   7   3        1.25        2.07      0.47 o 
  -2   7   3        5.41        5.04      0.57 o 
  -1   7   3        5.10        4.79      0.57 o 
   0   7   3       21.92       22.17      1.22 o 
   1   7   3       18.35       16.24      1.00 o 
   2   7   3        0.45        1.05      0.78 o 
  -3   8   3        0.18        0.49      0.54 o 
  -2   8   3       16.27       15.86      1.03 o 
  -1   8   3       24.61       22.41      1.25 o 
   0   8   3        0.33        0.50      0.48 o 
   1   8   3        0.85        1.60      0.44 o 
  -3   9   3        0.74        1.76      0.71 o 
  -2   9   3        0.72        1.46      0.66 o 
  -1   9   3        0.32       -0.05      0.49 o 
   0   9   3        5.30        9.16      1.27 o 
   0 -11   4        1.56        1.39      0.42 o 
   1 -11   4        0.07       -0.39      0.63 o 
  -1 -10   4        0.00        0.02      0.47 o 
   0 -10   4        0.50        0.65      0.33 o 
   1 -10   4        0.16        0.83      0.60 o 
   2 -10   4        0.03       -0.03      0.63 o 
   3 -10   4       11.28       12.31      1.10 o 
  -2  -9   4        5.06        7.47      0.81 o 
  -1  -9   4        1.55        2.67      0.63 o 
   0  -9   4       39.44       35.48      0.99 o 
   1  -9   4       27.23       21.35      0.85 o 
   2  -9   4        1.21        0.32      0.56 o 
   3  -9   4       11.32        9.70      0.96 o 
  -2  -8   4        0.68        1.01      0.59 o 
  -1  -8   4       28.34       24.07      1.16 o 
   0  -8   4       31.03       29.17      0.83 o 
   1  -8   4        2.77        2.26      0.37 o 
   2  -8   4       67.45       58.40      2.07 o 
   3  -8   4       14.13       11.89      0.97 o 
   4  -8   4        0.36        0.27      0.56 o 
  -3  -7   4       11.71       11.67      0.92 o 
  -2  -7   4        2.66        4.42      0.74 o 
  -1  -7   4        0.06        0.22      0.22 o 
   0  -7   4        1.80        2.58      0.35 o 
   1  -7   4        4.50        3.89      1.19 o 
   2  -7   4        4.43        4.39      0.74 o 
   3  -7   4        5.92        6.86      1.02 o 
   4  -7   4        1.36        1.10      0.61 o 
  -3  -6   4        4.14        6.16      0.86 o 
  -2  -6   4        5.17        4.81      0.54 o 
  -1  -6   4        3.11        3.75      0.27 o 
   0  -6   4        5.48        6.75      0.27 o 
   1  -6   4        5.28        5.40      0.28 o 
   2  -6   4       10.96       10.49      0.76 o 
   3  -6   4        0.04       -0.08      0.41 o 
   4  -6   4        0.19       -0.48      0.48 o 
  -4  -5   4        1.44        1.40      0.63 o 
  -3  -5   4        0.40        0.20      0.38 o 
  -2  -5   4        1.04        1.69      0.46 o 
  -1  -5   4      107.83      113.23      1.43 o 
   0  -5   4        6.93        7.05      0.24 o 
   1  -5   4        1.16        0.77      0.15 o 
   2  -5   4        0.63        0.99      0.43 o 
   3  -5   4        0.55        0.61      0.46 o 
   4  -5   4        1.35        0.85      0.60 o 
  -4  -4   4        1.38        2.01      0.73 o 
  -3  -4   4        4.80        4.93      0.53 o 
  -2  -4   4       22.43       24.64      0.75 o 
  -1  -4   4        9.69       11.58      0.29 o 
   0  -4   4      232.34      253.61      6.17 o 
   1  -4   4        0.04       -0.07      0.09 o 
   2  -4   4       86.95       89.08      2.49 o 
   3  -4   4        0.09       -0.32      0.32 o 
   4  -4   4        0.93        0.95      0.61 o 
  -3  -3   4        0.03       -0.15      0.40 o 
  -2  -3   4       20.81       22.01      0.91 o 
  -1  -3   4       66.39       62.23      0.83 o 
   0  -3   4       12.81       12.09      0.27 o 
   1  -3   4      461.48      441.93      8.75 o 
   2  -3   4       17.64       17.64      0.93 o 
   3  -3   4        1.17        0.95      0.46 o 
   4  -3   4       11.36       12.64      1.05 o 
  -4  -2   4       10.43       10.33      0.85 o 
  -3  -2   4        1.51        2.92      0.58 o 
  -2  -2   4       75.36       78.82      1.29 o 
  -1  -2   4       44.34       48.49      1.26 o 
   0  -2   4       15.51       17.63      0.31 o 
   1  -2   4        1.70        2.26      0.25 o 
   2  -2   4        1.64        0.93      0.38 o 
   3  -2   4        9.36        9.12      0.78 o 
   4  -2   4        0.02       -0.64      0.64 o 
  -4  -1   4        3.03        3.84      0.78 o 
  -3  -1   4       83.84       77.46      2.18 o 
  -2  -1   4      134.39      120.20      2.93 o 
  -1  -1   4      101.99      114.20      2.47 o 
   0  -1   4      267.86      285.67      7.12 o 
   1  -1   4       79.27       87.31      2.24 o 
   2  -1   4        6.96        7.98      0.68 o 
   3  -1   4        0.37        0.57      0.44 o 
   4  -1   4        0.86        2.46      1.30 o 
  -5   0   4        0.01        0.52      1.05 o 
  -4   0   4       13.61       12.53      0.95 o 
  -3   0   4       22.55       22.11      1.05 o 
  -2   0   4       16.59       14.97      0.42 o 
  -1   0   4      100.24      106.66      1.58 o 
   0   0   4      152.72      158.36      2.25 o 
   1   0   4      166.71      176.76      2.72 o 
   2   0   4        1.43        1.72      0.21 o 
   3   0   4        8.74        9.12      0.84 o 
   4   0   4        2.41        3.43      0.92 o 
  -5   1   4        0.08       -0.18      1.10 o 
  -4   1   4        0.23        1.05      0.63 o 
  -3   1   4       24.92       23.95      0.69 o 
  -2   1   4        6.13        7.09      0.33 o 
  -1   1   4       19.76       21.23      0.51 o 
   0   1   4      257.48      268.94      3.65 o 
   1   1   4       25.07       28.99      0.48 o 
   2   1   4        6.90        7.09      0.31 o 
   3   1   4       26.31       23.81      1.41 o 
   4   1   4       14.82       14.05      1.21 o 
  -5   2   4        2.60        3.55      1.20 o 
  -4   2   4        0.02        0.57      0.57 o 
  -3   2   4        0.61        0.25      0.25 o 
  -2   2   4        2.58        3.39      0.50 o 
  -1   2   4        5.79        9.23      0.39 o 
   0   2   4        4.60        5.44      0.24 o 
   1   2   4       11.01       10.61      0.28 o 
   2   2   4       10.31        7.39      0.70 o 
   3   2   4       42.28       35.45      1.75 o 
   4   2   4        2.86        2.84      0.90 o 
  -5   3   4        1.38        1.22      0.98 o 
  -4   3   4        3.96        2.86      0.77 o 
  -3   3   4       21.43       18.12      0.67 o 
  -2   3   4        0.79        2.06      0.32 o 
  -1   3   4        0.55       -0.02      0.16 o 
   0   3   4      155.33      183.98      2.65 o 
   1   3   4        1.36        3.01      0.29 o 
   2   3   4        4.17        4.33      0.77 o 
   3   3   4        0.66        0.86      0.56 o 
  -4   4   4        9.65        7.60      0.85 o 
  -3   4   4        1.12        1.18      0.44 o 
  -2   4   4        0.39        0.15      0.23 o 
  -1   4   4      119.23      144.64      2.29 o 
   0   4   4        7.30       10.49      0.68 o 
   1   4   4       28.84       22.18      0.87 o 
   2   4   4        2.19        2.16      0.67 o 
   3   4   4        2.62        3.91      0.99 o 
  -4   5   4        6.66        7.64      1.13 o 
  -3   5   4        4.09        6.01      0.60 o 
  -2   5   4        0.17        0.65      0.27 o 
  -1   5   4        1.12        1.10      0.46 o 
   0   5   4       14.28       13.18      0.84 o 
   1   5   4       21.94       18.13      0.62 o 
   2   5   4       12.75       11.77      1.03 o 
   3   5   4        0.82        0.39      0.73 o 
  -4   6   4        1.56        1.43      0.56 o 
  -3   6   4        2.58        2.53      0.50 o 
  -2   6   4        7.83        6.00      0.60 o 
  -1   6   4        0.30        0.86      0.40 o 
   0   6   4       19.52       19.86      1.13 o 
   1   6   4        0.57        0.56      0.29 o 
   2   6   4        2.93        3.49      0.96 o 
  -4   7   4        0.03        0.12      0.50 o 
  -3   7   4        0.05        0.52      0.47 o 
  -2   7   4        2.04        3.13      0.69 o 
  -1   7   4        1.24        1.25      0.53 o 
   0   7   4        0.72        0.08      0.41 o 
   1   7   4        1.58        2.54      0.46 o 
   2   7   4        0.13        0.74      0.81 o 
  -3   8   4        2.07        2.50      0.78 o 
  -2   8   4        4.43        7.14      1.03 o 
  -1   8   4       18.71       17.05      1.15 o 
   0   8   4        1.36        2.70      0.78 o 
   1   8   4        0.22        0.46      0.70 o 
  -2   9   4       28.14       23.82      1.42 o 
  -1   9   4        3.14        4.30      0.95 o 
   0   9   4        4.33        8.15      1.29 o 
   0 -11   5        0.04       -0.35      0.40 o 
   1 -11   5        0.01       -0.32      0.62 o 
  -1 -10   5        9.49        7.70      0.75 o 
   0 -10   5        9.92       11.08      0.58 o 
   1 -10   5        2.45        3.98      0.77 o 
   2 -10   5        0.14       -0.19      0.52 o 
   3 -10   5        3.29        4.85      1.04 o 
  -2  -9   5        1.17        1.43      0.61 o 
  -1  -9   5        9.86       11.53      0.85 o 
   0  -9   5        0.91        0.81      0.32 o 
   1  -9   5        5.93        5.38      0.45 o 
   2  -9   5        6.27        7.57      0.79 o 
   3  -9   5       23.12       22.49      1.42 o 
  -2  -8   5        1.17        1.30      0.60 o 
  -1  -8   5        4.15        4.72      0.74 o 
   0  -8   5       18.93       17.45      0.63 o 
   1  -8   5        0.02       -0.13      0.22 o 
   2  -8   5        3.92        4.21      0.81 o 
   3  -8   5        6.47        5.91      1.05 o 
  -3  -7   5        3.83        5.86      0.91 o 
  -2  -7   5       12.65        9.31      0.78 o 
  -1  -7   5       36.77       29.46      1.19 o 
   0  -7   5        4.65        6.63      0.30 o 
   1  -7   5       84.01       78.32      1.20 o 
   2  -7   5       56.12       55.42      1.97 o 
   3  -7   5        0.07       -0.42      0.42 o 
   4  -7   5        1.01        1.10      0.63 o 
  -3  -6   5        4.94        4.80      0.81 o 
  -2  -6   5       12.29       10.32      0.73 o 
  -1  -6   5       22.83       21.06      0.47 o 
   0  -6   5        2.31        2.61      0.24 o 
   1  -6   5       20.97       17.76      0.45 o 
   2  -6   5        4.61        5.59      0.60 o 
   3  -6   5        0.00       -0.35      0.37 o 
   4  -6   5        0.04        0.41      0.52 o 
  -4  -5   5        2.16        2.70      0.78 o 
  -3  -5   5        0.00       -0.11      0.35 o 
  -2  -5   5        2.22        2.39      0.37 o 
  -1  -5   5        5.62        6.35      0.24 o 
   0  -5   5        8.41        8.40      0.28 o 
   1  -5   5        0.02        0.08      0.11 o 
   2  -5   5       18.41       18.64      1.01 o 
   3  -5   5       19.97       20.02      1.16 o 
   4  -5   5        0.48       -0.07      0.46 o 
  -4  -4   5        0.15       -0.20      0.54 o 
  -3  -4   5        0.00       -0.20      0.29 o 
  -2  -4   5       32.71       33.50      0.85 o 
  -1  -4   5        0.22       -0.07      0.09 o 
   0  -4   5       18.29       17.53      0.37 o 
   1  -4   5        2.21        3.09      0.18 o 
   2  -4   5       86.25       88.32      1.74 o 
   3  -4   5       16.90       15.55      1.03 o 
   4  -4   5       39.58       39.25      1.88 o 
  -4  -3   5        1.20        1.42      0.66 o 
  -3  -3   5       15.44       15.69      0.94 o 
  -2  -3   5        4.62        5.17      0.52 o 
  -1  -3   5       17.34       15.69      0.65 o 
   0  -3   5       47.99       52.07      0.72 o 
   1  -3   5       40.74       40.85      0.97 o 
   2  -3   5        0.73        0.73      0.25 o 
   3  -3   5       30.33       28.81      1.43 o 
   4  -3   5        6.04        7.99      0.96 o 
  -4  -2   5        1.76        1.64      0.71 o 
  -3  -2   5        1.46        0.92      0.51 o 
  -2  -2   5       82.83       89.88      2.31 o 
  -1  -2   5        0.07       -0.08      0.21 o 
   0  -2   5     1164.96     1315.33     13.52 o 
   1  -2   5      235.30      240.88      3.48 o 
   2  -2   5        4.25        4.74      0.37 o 
   3  -2   5       53.19       58.74      1.62 o 
   4  -2   5        1.05        0.87      0.92 o 
  -4  -1   5        0.40        0.74      0.54 o 
  -3  -1   5        0.00       -0.21      0.34 o 
  -2  -1   5        0.50        1.12      0.41 o 
  -1  -1   5      252.70      261.31      5.14 o 
   0  -1   5      301.84      314.67      7.22 o 
   1  -1   5       11.64       13.06      0.47 o 
   2  -1   5      162.64      160.19      6.78 o 
   3  -1   5       30.65       30.06      1.61 o 
   4  -1   5        0.01        1.14      2.01 o 
  -4   0   5       20.50       18.03      1.13 o 
  -3   0   5       54.33       46.78      1.63 o 
  -2   0   5        0.32        0.13      0.15 o 
  -1   0   5       23.23       25.38      0.57 o 
   0   0   5        0.70        0.38      0.13 o 
   1   0   5        3.55        3.78      0.36 o 
   2   0   5       21.90       21.47      0.73 o 
   3   0   5        6.61        6.24      0.75 o 
   4   0   5        0.00       -0.42      0.58 o 
  -5   1   5        3.28        3.56      1.16 o 
  -4   1   5       12.59       10.58      0.91 o 
  -3   1   5        1.52        1.34      0.54 o 
  -2   1   5       20.47       17.87      0.54 o 
  -1   1   5       17.65       21.20      0.55 o 
   0   1   5       17.86       22.56      0.55 o 
   1   1   5        9.96        7.82      0.35 o 
   2   1   5       11.37       11.28      0.85 o 
   3   1   5        0.00       -0.24      0.40 o 
   4   1   5        0.48       -0.12      0.60 o 
  -4   2   5        0.00       -0.27      0.51 o 
  -3   2   5        0.52        0.03      0.42 o 
  -2   2   5        2.81        3.36      0.64 o 
  -1   2   5      149.24      170.52      2.55 o 
   0   2   5        7.85        7.42      0.31 o 
   1   2   5        9.52       11.27      0.30 o 
   2   2   5       10.16        8.98      0.81 o 
   3   2   5        0.50        0.18      0.51 o 
  -4   3   5        2.93        1.61      0.68 o 
  -3   3   5        7.01        6.64      0.44 o 
  -2   3   5        3.41        3.84      0.42 o 
  -1   3   5       10.38       12.30      0.47 o 
   0   3   5       63.72       67.48      2.49 o 
   1   3   5       17.15       13.76      0.46 o 
   2   3   5       54.01       40.69      1.82 o 
   3   3   5        0.17       -0.37      0.46 o 
  -4   4   5        0.31        0.47      0.65 o 
  -3   4   5        0.07       -0.26      0.26 o 
  -2   4   5       18.06       18.55      0.66 o 
  -1   4   5        2.21        3.26      0.31 o 
   0   4   5        0.60        0.54      0.35 o 
   1   4   5       54.11       44.09      1.17 o 
   2   4   5        7.53        7.73      1.13 o 
   3   4   5        0.02        0.21      0.57 o 
  -4   5   5        5.93        6.30      1.08 o 
  -3   5   5        0.08        0.09      0.31 o 
  -2   5   5       16.87       16.50      0.64 o 
  -1   5   5        2.73        3.79      0.65 o 
   0   5   5        2.48        4.37      0.76 o 
   1   5   5        0.74        1.16      0.56 o 
   2   5   5        0.73        0.51      0.63 o 
  -4   6   5        1.26        1.46      0.77 o 
  -3   6   5       12.89       10.88      0.60 o 
  -2   6   5        2.68        3.82      0.71 o 
  -1   6   5        7.23        7.03      0.66 o 
   0   6   5        7.53        6.38      0.69 o 
   1   6   5        5.98        6.95      1.08 o 
   2   6   5        2.00        2.29      0.84 o 
  -3   7   5        0.46        1.71      0.62 o 
  -2   7   5        0.99        1.39      0.58 o 
  -1   7   5        2.08        1.89      0.68 o 
   0   7   5        3.24        5.05      0.96 o 
   1   7   5        8.29        8.46      1.28 o 
  -3   8   5        2.16        3.56      0.83 o 
  -2   8   5        0.09        0.50      0.52 o 
  -1   8   5        0.35        0.78      0.58 o 
   0   8   5        2.98        4.62      1.03 o 
   0 -11   6        0.03        0.13      0.45 o 
   1 -11   6        2.33        4.24      1.06 o 
  -1 -10   6        2.60        4.18      0.78 o 
   0 -10   6        2.09        2.42      0.58 o 
   1 -10   6        3.58        4.04      0.55 o 
   2 -10   6        0.04       -0.07      0.62 o 
  -2  -9   6        1.68        1.99      0.71 o 
  -1  -9   6        4.00        4.18      0.75 o 
   0  -9   6        0.19        0.47      0.29 o 
   1  -9   6        9.50        9.41      0.51 o 
   2  -9   6       14.72       13.87      1.02 o 
   3  -9   6        0.61        0.57      0.66 o 
  -2  -8   6        1.55        2.08      0.64 o 
  -1  -8   6       29.54       22.37      1.09 o 
   0  -8   6        0.08        0.09      0.23 o 
   1  -8   6        0.30        0.25      0.22 o 
   2  -8   6       70.10       64.15      2.21 o 
   3  -8   6        2.67        2.64      0.78 o 
  -3  -7   6        0.08       -0.30      0.48 o 
  -2  -7   6       14.01       12.30      0.86 o 
  -1  -7   6        5.55        5.58      0.54 o 
   0  -7   6       26.06       25.81      0.58 o 
   1  -7   6      137.86      131.13      1.75 o 
   2  -7   6        9.14        8.40      0.76 o 
   3  -7   6        1.20        0.47      0.53 o 
   4  -7   6        0.34        0.36      0.67 o 
  -3  -6   6        0.97        0.24      0.45 o 
  -2  -6   6       14.41       10.83      0.78 o 
  -1  -6   6       15.82       16.38      0.52 o 
   0  -6   6        0.04        0.12      0.18 o 
   1  -6   6        6.87        6.51      0.29 o 
   2  -6   6       30.80       28.64      0.94 o 
   3  -6   6        4.30        2.73      0.70 o 
   4  -6   6        0.57        0.14      0.50 o 
  -4  -5   6        3.24        2.65      0.85 o 
  -3  -5   6       32.87       28.15      1.32 o 
  -2  -5   6        0.74        0.90      0.29 o 
  -1  -5   6       19.50       16.17      0.50 o 
   0  -5   6      130.29      130.38      1.60 o 
   1  -5   6       81.73       77.11      1.48 o 
   2  -5   6       26.71       24.03      0.82 o 
   3  -5   6        8.60        8.80      0.82 o 
   4  -5   6        0.53        0.82      0.54 o 
  -4  -4   6        4.16        5.66      1.06 o 
  -3  -4   6        0.04       -0.19      0.41 o 
  -2  -4   6        3.27        4.48      0.62 o 
  -1  -4   6       80.16       78.96      1.84 o 
   0  -4   6        0.60        1.14      0.15 o 
   1  -4   6       26.75       22.69      0.45 o 
   2  -4   6       29.61       29.58      0.90 o 
   3  -4   6        1.68        1.88      0.60 o 
   4  -4   6        2.55        2.99      0.85 o 
  -4  -3   6        0.18       -0.49      0.59 o 
  -3  -3   6        4.22        5.60      0.83 o 
  -2  -3   6       20.64       21.64      0.96 o 
  -1  -3   6      133.59      137.17      2.94 o 
   0  -3   6       41.49       42.08      0.64 o 
   1  -3   6       94.58       91.81      1.62 o 
   2  -3   6        0.09        0.11      0.22 o 
   3  -3   6       38.48       38.75      1.77 o 
   4  -3   6       41.51       55.26      2.63 o 
  -4  -2   6        2.32        3.13      0.78 o 
  -3  -2   6        5.09        5.65      0.64 o 
  -2  -2   6        6.35        6.51      0.60 o 
  -1  -2   6      106.73      105.88      2.42 o 
   0  -2   6        1.16        1.60      0.26 o 
   1  -2   6       16.32       14.69      0.51 o 
   2  -2   6       17.47       16.10      1.00 o 
   3  -2   6       43.02       48.70      2.16 o 
   4  -2   6        3.33        9.78      1.96 o 
  -4  -1   6        0.24        0.64      0.57 o 
  -3  -1   6       18.09       17.89      1.02 o 
  -2  -1   6        2.34        3.55      0.62 o 
  -1  -1   6      154.18      161.71      2.35 o 
   0  -1   6      140.61      149.10      2.31 o 
   1  -1   6        2.88        3.61      0.27 o 
   2  -1   6       56.66       58.21      1.38 o 
   3  -1   6        9.68       10.04      0.95 o 
   4  -1   6        0.49        0.59      0.67 o 
  -4   0   6        3.82        5.27      0.92 o 
  -3   0   6        1.89        2.53      0.65 o 
  -2   0   6       83.61       90.50      2.43 o 
  -1   0   6      167.09      182.61      3.06 o 
   0   0   6       16.43       15.40      0.98 o 
   1   0   6      202.63      182.21      2.81 o 
   2   0   6       79.72       81.47      1.69 o 
   3   0   6        0.33        0.29      0.46 o 
   4   0   6        0.79        0.67      0.71 o 
  -4   1   6        4.80        4.70      0.91 o 
  -3   1   6        9.16        9.12      0.74 o 
  -2   1   6        9.45       10.57      0.43 o 
  -1   1   6       29.20       28.53      0.70 o 
   0   1   6        0.00       -0.11      0.11 o 
   1   1   6       23.31       20.49      0.96 o 
   2   1   6        5.30        6.02      0.42 o 
   3   1   6        3.11        3.91      0.95 o 
  -4   2   6        0.34       -0.02      0.56 o 
  -3   2   6        2.95        2.61      0.66 o 
  -2   2   6        3.19        4.24      0.34 o 
  -1   2   6        0.54        0.46      0.20 o 
   0   2   6        1.42        1.01      0.21 o 
   1   2   6        0.29        0.29      0.19 o 
   2   2   6       26.88       24.01      1.37 o 
   3   2   6       19.47       15.63      1.24 o 
  -4   3   6        0.61        1.31      0.76 o 
  -3   3   6        0.26        0.41      0.49 o 
  -2   3   6       17.85       17.54      0.64 o 
  -1   3   6        0.34        0.08      0.20 o 
   0   3   6        2.42        2.36      0.27 o 
   1   3   6        0.93        2.09      0.56 o 
   2   3   6       22.77       19.57      1.28 o 
   3   3   6        7.29        7.42      0.91 o 
  -4   4   6        1.04        0.87      0.78 o 
  -3   4   6        2.80        4.51      0.52 o 
  -2   4   6        0.06       -0.25      0.26 o 
  -1   4   6        8.89       10.31      0.47 o 
   0   4   6       23.14       22.05      1.16 o 
   1   4   6       27.78       24.06      1.33 o 
   2   4   6        0.01       -0.07      0.49 o 
  -4   5   6        0.28        0.10      0.72 o 
  -3   5   6        1.89        1.72      0.44 o 
  -2   5   6        6.93        7.16      0.47 o 
  -1   5   6        4.90        4.57      0.55 o 
   0   5   6       86.24       80.05      2.63 o 
   1   5   6       26.31       21.82      1.37 o 
   2   5   6        0.73        1.63      0.70 o 
  -3   6   6        0.83        0.98      0.43 o 
  -2   6   6        4.16        4.96      0.82 o 
  -1   6   6        8.95        8.90      0.81 o 
   0   6   6       13.48       11.37      0.97 o 
   1   6   6        0.82        1.17      0.62 o 
  -3   7   6        4.59        6.97      1.06 o 
  -2   7   6        0.04        0.06      0.45 o 
  -1   7   6        0.28       -0.40      0.40 o 
   0   7   6        0.21        0.09      0.54 o 
   1   7   6        1.76        1.25      0.74 o 
  -2   8   6        0.28       -0.49      0.49 o 
  -1   8   6        0.31        0.80      0.68 o 
   0 -11   7        0.11        0.14      0.55 o 
   1 -11   7        4.30        8.11      0.98 o 
  -1 -10   7        1.53        2.64      0.70 o 
   0 -10   7        0.02       -0.31      0.40 o 
   1 -10   7        0.52        0.35      0.35 o 
   2 -10   7        1.89        1.63      0.81 o 
  -2  -9   7        0.17       -0.47      0.48 o 
  -1  -9   7        2.89        3.07      0.66 o 
   0  -9   7        6.84        6.81      0.59 o 
   1  -9   7        1.49        1.56      0.38 o 
   2  -9   7       11.13       11.49      0.96 o 
   3  -9   7       11.64       10.80      1.01 o 
  -2  -8   7        9.38       10.36      0.85 o 
  -1  -8   7        2.97        2.92      0.60 o 
   0  -8   7        4.91        4.74      0.46 o 
   1  -8   7       21.20       22.13      0.60 o 
   2  -8   7       15.57       15.47      1.05 o 
   3  -8   7        5.01        5.49      0.95 o 
  -3  -7   7        0.00       -0.37      0.45 o 
  -2  -7   7       29.36       23.64      1.21 o 
  -1  -7   7       29.68       24.71      1.08 o 
   0  -7   7        3.84        3.67      0.30 o 
   1  -7   7      155.92      149.37      2.55 o 
   2  -7   7       23.80       21.51      0.85 o 
   3  -7   7        1.01        1.20      0.58 o 
  -3  -6   7        5.21        5.67      0.92 o 
  -2  -6   7       12.34       10.60      0.77 o 
  -1  -6   7       12.85       10.02      0.43 o 
   0  -6   7      594.35      646.24      6.75 o 
   1  -6   7      260.00      250.79      3.46 o 
   2  -6   7       21.63       20.63      0.81 o 
   3  -6   7       14.84       15.24      1.09 o 
   4  -6   7        0.76        0.26      0.55 o 
  -3  -5   7        9.70        8.80      0.79 o 
  -2  -5   7        3.83        4.11      0.34 o 
  -1  -5   7       45.28       38.78      1.04 o 
   0  -5   7       28.21       27.39      0.55 o 
   1  -5   7       51.20       47.81      0.78 o 
   2  -5   7       41.45       38.26      1.10 o 
   3  -5   7       18.99       17.53      1.16 o 
   4  -5   7        4.70        2.86      0.73 o 
  -3  -4   7       12.80       13.15      0.91 o 
  -2  -4   7       40.50       40.20      1.39 o 
  -1  -4   7      274.15      259.84      4.67 o 
   0  -4   7        6.76        6.72      0.24 o 
   1  -4   7        6.85        6.33      0.36 o 
   2  -4   7        6.71        6.46      0.60 o 
   3  -4   7       15.83       17.62      1.19 o 
   4  -4   7        0.16        0.24      0.63 o 
  -4  -3   7        0.47        0.17      0.60 o 
  -3  -3   7        4.65        4.33      0.79 o 
  -2  -3   7      159.46      168.16      3.82 o 
  -1  -3   7       19.89       19.46      0.78 o 
   0  -3   7        2.15        3.44      0.17 o 
   1  -3   7       20.34       19.02      0.63 o 
   2  -3   7        3.03        3.44      1.02 o 
   3  -3   7        6.81        7.83      1.17 o 
   4  -3   7        0.02        0.05      0.91 o 
  -4  -2   7        0.15       -0.42      0.57 o 
  -3  -2   7        4.39        4.09      0.77 o 
  -2  -2   7       10.72       10.89      0.75 o 
  -1  -2   7        6.48        6.78      0.49 o 
   0  -2   7        8.60        9.81      0.40 o 
   1  -2   7       66.94       57.80      1.23 o 
   2  -2   7        3.85        4.26      0.43 o 
   3  -2   7       17.60       17.20      1.29 o 
   4  -2   7        0.00        0.47      1.80 o 
  -4  -1   7        0.95        1.23      0.64 o 
  -3  -1   7        0.46        0.11      0.50 o 
  -2  -1   7        0.66        1.42      0.50 o 
  -1  -1   7      172.46      195.89      2.86 o 
   0  -1   7        1.22        2.81      0.50 o 
   1  -1   7        7.98        7.02      0.39 o 
   2  -1   7      162.14      156.59      2.78 o 
   3  -1   7        2.15        2.90      0.82 o 
   4  -1   7        0.13       -0.13      0.60 o 
  -4   0   7        0.34        1.54      0.71 o 
  -3   0   7        1.02        0.78      0.55 o 
  -2   0   7       12.39       13.43      0.86 o 
  -1   0   7        9.34        8.79      0.39 o 
   0   0   7       56.07       53.54      1.09 o 
   1   0   7       85.33       77.31      1.50 o 
   2   0   7        7.30        7.77      0.71 o 
   3   0   7        0.71        0.58      0.62 o 
  -4   1   7        0.99        0.84      0.65 o 
  -3   1   7        9.51        8.98      0.81 o 
  -2   1   7       49.35       49.58      1.70 o 
  -1   1   7       13.91       11.58      0.46 o 
   0   1   7       10.02        8.37      0.38 o 
   1   1   7        4.01        4.50      0.47 o 
   2   1   7       32.40       29.19      1.52 o 
   3   1   7        0.73        0.09      0.51 o 
  -4   2   7        5.82        6.41      1.10 o 
  -3   2   7       26.55       25.77      1.32 o 
  -2   2   7        0.07        0.14      0.22 o 
  -1   2   7       18.75       18.01      0.60 o 
   0   2   7       47.73       45.95      1.00 o 
   1   2   7       47.83       45.66      1.85 o 
   2   2   7       20.88       19.54      1.28 o 
   3   2   7        2.91        2.50      0.86 o 
  -4   3   7        0.68        1.55      0.81 o 
  -3   3   7        0.06        0.02      0.53 o 
  -2   3   7        2.40        2.46      0.42 o 
  -1   3   7       19.29       18.17      0.63 o 
   0   3   7        0.99        0.50      0.41 o 
   1   3   7       24.45       22.42      1.32 o 
   2   3   7       19.44       17.66      1.29 o 
   3   3   7        1.69        0.57      0.67 o 
  -4   4   7        0.12        0.72      0.77 o 
  -3   4   7        2.55        2.80      0.78 o 
  -2   4   7        8.49        6.88      0.45 o 
  -1   4   7       19.76       16.71      0.99 o 
   0   4   7        2.38        3.69      0.78 o 
   1   4   7       19.04       15.18      1.13 o 
   2   4   7        0.62        0.34      0.51 o 
  -4   5   7        0.59        1.86      0.87 o 
  -3   5   7        2.06        1.10      0.73 o 
  -2   5   7        0.83        0.76      0.47 o 
  -1   5   7       11.36        9.12      0.80 o 
   0   5   7        3.03        3.03      0.77 o 
   1   5   7        1.56        0.91      0.61 o 
   2   5   7        0.70        0.30      0.70 o 
  -3   6   7        1.95        1.79      0.67 o 
  -2   6   7        0.53        0.42      0.48 o 
  -1   6   7       22.26       16.64      1.15 o 
   0   6   7       14.94       12.77      1.10 o 
   1   6   7        1.27        0.42      0.77 o 
  -2   7   7        5.73        5.83      0.73 o 
  -1   7   7        7.72       10.03      1.33 o 
   0   7   7        0.00       -0.47      0.55 o 
  -1 -10   8        0.25        0.31      0.55 o 
   0 -10   8        0.02       -0.26      0.39 o 
   2 -10   8        4.28        7.07      1.11 o 
  -2  -9   8        4.90        6.41      1.02 o 
  -1  -9   8        8.64        7.10      0.69 o 
   0  -9   8        3.93        6.39      0.77 o 
   1  -9   8        0.04       -0.33      0.33 o 
   2  -9   8        0.41        0.01      0.49 o 
   3  -9   8        0.62        0.69      0.72 o 
  -2  -8   8       27.06       23.26      1.27 o 
  -1  -8   8        9.75        9.21      0.71 o 
   0  -8   8       49.42       51.24      1.13 o 
   1  -8   8        2.87        3.05      0.47 o 
   2  -8   8       11.79       12.70      0.70 o 
   3  -8   8        0.10       -0.45      0.54 o 
  -3  -7   8        7.17        7.92      0.83 o 
  -2  -7   8        2.41        2.66      0.64 o 
  -1  -7   8       57.40       52.75      1.47 o 
   0  -7   8        7.45        7.87      0.41 o 
   1  -7   8       28.29       27.16      0.87 o 
   2  -7   8        0.78        1.12      0.40 o 
   3  -7   8        4.25        3.23      0.88 o 
  -3  -6   8        0.05       -0.41      0.49 o 
  -2  -6   8        8.44        7.49      0.73 o 
  -1  -6   8        0.19        0.32      0.21 o 
   0  -6   8       18.37       21.35      0.51 o 
   1  -6   8       27.51       27.16      0.84 o 
   2  -6   8        0.06       -0.14      0.28 o 
   3  -6   8        0.11        0.18      0.52 o 
  -3  -5   8        0.49        0.61      0.38 o 
  -2  -5   8       10.59       11.14      0.52 o 
  -1  -5   8      194.70      165.90      2.50 o 
   0  -5   8      238.41      240.36      2.74 o 
   1  -5   8        2.96        3.98      0.43 o 
   2  -5   8       29.26       29.20      0.98 o 
   3  -5   8        6.01        4.73      0.88 o 
  -3  -4   8        8.13        9.30      0.82 o 
  -2  -4   8       49.30       46.88      1.59 o 
  -1  -4   8       83.75       71.33      1.30 o 
   0  -4   8        4.00        3.61      0.20 o 
   1  -4   8        5.85        4.93      0.49 o 
   2  -4   8       14.13       13.85      0.66 o 
   3  -4   8        4.13        4.66      1.01 o 
  -4  -3   8        1.56        1.10      0.74 o 
  -3  -3   8        0.76        0.58      0.58 o 
  -2  -3   8       23.33       24.17      1.11 o 
  -1  -3   8       10.60       10.04      0.60 o 
   0  -3   8       10.97        8.97      0.28 o 
   1  -3   8        2.62        3.96      0.41 o 
   2  -3   8        9.28        8.54      0.53 o 
   3  -3   8        3.55        6.08      1.25 o 
  -4  -2   8        0.35        0.89      0.64 o 
  -3  -2   8       16.49       17.15      1.08 o 
  -2  -2   8        0.54        0.97      0.48 o 
  -1  -2   8        5.44        4.26      0.42 o 
   0  -2   8       38.12       39.95      0.94 o 
   1  -2   8        0.04        0.04      0.19 o 
   2  -2   8       47.37       48.28      1.29 o 
   3  -2   8       25.38       24.62      1.59 o 
  -4  -1   8        1.05        3.04      0.83 o 
  -3  -1   8        3.10        4.34      0.82 o 
  -2  -1   8       31.37       34.10      1.38 o 
  -1  -1   8       25.41       22.34      0.63 o 
   0  -1   8        0.01       -0.04      0.15 o 
   1  -1   8       15.24       14.51      0.59 o 
   2  -1   8        2.00        2.09      0.42 o 
   3  -1   8        5.79        6.81      0.86 o 
  -4   0   8        0.48        0.34      0.68 o 
  -3   0   8        0.54        1.18      0.56 o 
  -2   0   8       92.23       99.81      2.71 o 
  -1   0   8       61.52       60.46      1.22 o 
   0   0   8       42.05       40.04      1.43 o 
   1   0   8      332.10      295.69      4.40 o 
   2   0   8       18.78       17.86      0.74 o 
   3   0   8        1.36        1.16      0.65 o 
  -4   1   8        0.83        1.28      0.77 o 
  -3   1   8        6.74        6.75      0.77 o 
  -2   1   8       14.47       16.08      0.96 o 
  -1   1   8       42.70       41.33      0.98 o 
   0   1   8      456.99      448.64     12.03 o 
   1   1   8      158.73      148.92      2.54 o 
   2   1   8        9.14        8.60      0.88 o 
   3   1   8        7.26       10.25      1.46 o 
  -4   2   8        1.16        1.17      0.71 o 
  -3   2   8       16.28       15.72      1.09 o 
  -2   2   8        2.34        3.02      0.67 o 
  -1   2   8        4.58        4.63      0.35 o 
   0   2   8        5.26        5.02      0.36 o 
   1   2   8       29.33       26.22      1.43 o 
   2   2   8        9.73        8.08      0.86 o 
   3   2   8        7.96       10.42      1.54 o 
  -4   3   8       12.89       11.32      1.10 o 
  -3   3   8       12.09       11.82      0.98 o 
  -2   3   8       29.12       29.65      0.91 o 
  -1   3   8       76.87       74.35      1.51 o 
   0   3   8        2.25        2.81      0.72 o 
   1   3   8        1.03        0.75      0.57 o 
   2   3   8        0.50       -0.18      0.50 o 
  -4   4   8        0.45        0.02      0.81 o 
  -3   4   8        3.61        4.00      0.91 o 
  -2   4   8       26.99       26.35      0.89 o 
  -1   4   8        4.18        5.74      0.87 o 
   0   4   8        0.01       -0.07      0.41 o 
   1   4   8        1.30        2.41      0.77 o 
   2   4   8        0.70        1.26      0.81 o 
  -3   5   8        1.03        0.21      0.74 o 
  -2   5   8        1.84        1.60      0.61 o 
  -1   5   8        0.03        0.65      0.46 o 
   0   5   8        3.87        6.14      1.09 o 
   1   5   8        2.53        3.28      0.94 o 
  -2   6   8        0.11        0.50      0.50 o 
  -1   6   8        6.72        7.73      0.85 o 
   0   6   8        0.73        0.86      0.65 o 
  -2   7   8        0.00       -0.50      0.50 o 
  -1   7   8        0.01        0.74      0.62 o 
  -1 -10   9        1.40        3.33      0.79 o 
   0 -10   9       19.46       24.36      1.14 o 
   2 -10   9        0.03       -0.33      0.64 o 
  -2  -9   9        7.38        6.87      0.79 o 
  -1  -9   9        0.75        1.10      0.51 o 
   0  -9   9        0.66        0.79      0.42 o 
   1  -9   9        6.79        7.07      0.78 o 
   2  -9   9        1.48        2.19      0.75 o 
  -2  -8   9       17.85       17.17      1.10 o 
  -1  -8   9       43.13       40.78      1.50 o 
   0  -8   9        0.63        1.08      0.30 o 
   1  -8   9        0.23       -0.05      0.37 o 
   2  -8   9        0.01        0.23      0.37 o 
   3  -8   9        0.00       -0.03      0.63 o 
  -3  -7   9        6.09        7.97      1.12 o 
  -2  -7   9       17.06       15.87      1.00 o 
  -1  -7   9       40.08       35.44      0.92 o 
   0  -7   9       36.09       39.97      0.96 o 
   1  -7   9        1.99        2.73      0.44 o 
   2  -7   9       11.09       10.62      0.64 o 
   3  -7   9        1.94        1.13      0.75 o 
  -3  -6   9        1.09        1.52      0.69 o 
  -2  -6   9        8.91        7.89      0.46 o 
  -1  -6   9       12.80       11.32      0.71 o 
   0  -6   9       51.28       51.43      1.29 o 
   1  -6   9        1.77        2.41      0.56 o 
   2  -6   9        1.89        3.36      0.54 o 
   3  -6   9        2.75        2.66      0.87 o 
  -3  -5   9        0.07        0.19      0.36 o 
  -2  -5   9        9.31        8.60      0.47 o 
  -1  -5   9      122.99      104.72      1.77 o 
   0  -5   9       22.36       22.10      0.97 o 
   1  -5   9        4.11        3.42      0.44 o 
   2  -5   9        5.60        5.94      0.54 o 
   3  -5   9        0.00       -0.15      0.48 o 
  -4  -4   9        2.36        1.49      0.82 o 
  -3  -4   9        4.01        4.78      0.88 o 
  -2  -4   9        0.00        0.14      0.40 o 
  -1  -4   9       16.22       14.39      0.59 o 
   0  -4   9       28.06       24.51      0.70 o 
   1  -4   9        0.72        0.84      0.28 o 
   2  -4   9        0.49        0.37      0.35 o 
   3  -4   9        0.00       -0.22      0.62 o 
  -4  -3   9        1.33        2.52      0.84 o 
  -3  -3   9       51.19       50.89      1.94 o 
  -2  -3   9      165.21      169.77      3.99 o 
  -1  -3   9        3.45        3.73      0.42 o 
   0  -3   9        0.07        0.36      0.30 o 
   1  -3   9        0.28       -0.01      0.20 o 
   2  -3   9        9.17        8.23      0.56 o 
   3  -3   9        0.35        0.33      0.88 o 
  -3  -2   9       51.32       55.29      2.04 o 
  -2  -2   9        9.70        9.19      0.77 o 
  -1  -2   9        7.67        6.75      0.54 o 
   0  -2   9        8.04        6.26      0.54 o 
   1  -2   9        3.22        3.66      0.66 o 
   2  -2   9        7.07        8.23      0.55 o 
   3  -2   9        2.42        2.54      0.90 o 
  -4  -1   9        0.04       -0.21      0.63 o 
  -3  -1   9        3.84        3.53      0.85 o 
  -2  -1   9       44.50       45.89      1.66 o 
  -1  -1   9       13.90       11.83      0.68 o 
   0  -1   9       86.81       78.67      1.55 o 
   1  -1   9        3.23        4.97      0.50 o 
   2  -1   9       36.67       35.10      1.73 o 
   3  -1   9        0.04       -0.01      0.55 o 
  -4   0   9        0.41        2.81      0.90 o 
  -3   0   9        8.14        8.79      0.87 o 
  -2   0   9        8.14        7.22      0.71 o 
  -1   0   9       52.88       49.25      1.11 o 
   0   0   9        2.78        3.24      0.40 o 
   1   0   9       18.84       16.14      0.65 o 
   2   0   9        0.27        0.01      0.31 o 
   3   0   9        1.27        1.63      0.79 o 
  -4   1   9        1.08        0.98      0.71 o 
  -3   1   9        0.68        0.82      0.67 o 
  -2   1   9        8.42        9.51      0.79 o 
  -1   1   9        1.85        2.00      0.34 o 
   0   1   9       76.88       76.09      1.55 o 
   1   1   9       23.58       20.69      0.75 o 
   2   1   9        0.14       -0.02      0.46 o 
  -4   2   9        0.00       -0.40      0.73 o 
  -3   2   9        0.70        0.23      0.61 o 
  -2   2   9        0.04       -0.01      0.46 o 
  -1   2   9      130.08      120.42      1.72 o 
   0   2   9       92.72       87.35      1.72 o 
   1   2   9        0.67        1.35      0.65 o 
   2   2   9       15.33       13.67      1.17 o 
  -4   3   9        0.36       -0.07      0.71 o 
  -3   3   9        1.44        1.46      0.72 o 
  -2   3   9       10.77       12.29      0.89 o 
  -1   3   9        6.07        5.55      0.42 o 
   0   3   9        1.20        1.15      0.53 o 
   1   3   9        0.47       -0.24      0.49 o 
   2   3   9        5.06        5.69      1.18 o 
  -3   4   9        0.41        0.05      0.65 o 
  -2   4   9       11.39       10.97      0.84 o 
  -1   4   9        2.81        3.56      0.79 o 
   0   4   9        4.25        5.92      1.06 o 
   1   4   9        2.85        2.15      0.80 o 
  -2   5   9        0.05        0.70      0.57 o 
  -1   5   9        0.29        0.39      0.56 o 
   0   5   9        3.80        3.00      0.93 o 
   1   5   9        0.87        0.30      0.75 o 
  -2   6   9        4.32        6.90      1.15 o 
  -1   6   9        6.16        7.19      0.89 o 
  -1  -9  10        7.03        8.41      0.74 o 
   1  -9  10        0.38       -0.03      0.47 o 
   2  -9  10        2.43        4.40      0.68 o 
  -2  -8  10        0.02       -0.29      0.48 o 
  -1  -8  10        0.02        0.17      0.41 o 
   0  -8  10        0.13       -0.33      0.35 o 
   1  -8  10        3.78        5.82      0.88 o 
   2  -8  10        0.60        0.23      0.54 o 
  -2  -7  10        8.84        8.56      0.75 o 
  -1  -7  10        0.83        0.67      0.27 o 
   0  -7  10        0.61        0.93      0.41 o 
   1  -7  10        1.20        0.66      0.34 o 
   2  -7  10        1.26        2.15      0.56 o 
   3  -7  10        0.12       -0.62      0.62 o 
  -3  -6  10        1.45        2.10      0.73 o 
  -2  -6  10        0.38        0.52      0.47 o 
  -1  -6  10        0.70        0.52      0.32 o 
   0  -6  10        3.92        4.12      0.50 o 
   1  -6  10       10.14        9.05      0.52 o 
   2  -6  10        8.13        6.66      0.54 o 
   3  -6  10        0.76        0.85      0.65 o 
  -3  -5  10        0.08       -0.11      0.36 o 
  -2  -5  10        0.95        1.02      0.34 o 
  -1  -5  10       42.06       33.33      0.85 o 
   0  -5  10        0.07       -0.03      0.30 o 
   1  -5  10        4.75        4.92      0.40 o 
   2  -5  10        3.04        3.64      0.58 o 
   3  -5  10        0.60        0.65      0.73 o 
  -3  -4  10        0.38        1.26      0.66 o 
  -2  -4  10      108.18      102.03      2.72 o 
  -1  -4  10       71.88       59.77      1.20 o 
   0  -4  10        9.85        6.97      0.56 o 
   1  -4  10       57.44       46.88      1.22 o 
   2  -4  10        8.28        7.99      0.57 o 
   3  -4  10        1.35        1.27      1.01 o 
  -4  -3  10        3.18        1.05      0.85 o 
  -3  -3  10        3.86        4.43      0.93 o 
  -2  -3  10        0.02        0.01      0.45 o 
  -1  -3  10        8.21        7.25      0.56 o 
   0  -3  10       24.68       20.23      0.73 o 
   1  -3  10       21.97       17.99      0.72 o 
   2  -3  10        0.41        0.33      0.36 o 
   3  -3  10        1.77        3.69      1.51 o 
  -4  -2  10       12.94       10.20      1.05 o 
  -3  -2  10      101.77      104.72      3.13 o 
  -2  -2  10       21.59       23.33      1.19 o 
  -1  -2  10       10.12        8.36      0.60 o 
   0  -2  10        3.17        4.31      0.46 o 
   1  -2  10       15.64       13.37      0.62 o 
   2  -2  10        0.00        0.01      0.42 o 
   3  -2  10        1.06        2.27      0.88 o 
  -4  -1  10       38.22       34.44      1.77 o 
  -3  -1  10       22.98       23.02      1.35 o 
  -2  -1  10       35.67       38.81      1.57 o 
  -1  -1  10       62.43       60.36      1.80 o 
   0  -1  10        6.79        6.68      0.42 o 
   1  -1  10        0.71        0.79      0.31 o 
   2  -1  10        0.25        0.14      0.34 o 
   3  -1  10        0.43        0.73      0.76 o 
  -4   0  10        0.04       -0.40      0.67 o 
  -3   0  10        5.37        4.32      0.96 o 
  -2   0  10       12.98       11.69      0.88 o 
  -1   0  10       59.67       55.83      1.73 o 
   0   0  10       15.01       14.09      0.60 o 
   1   0  10        0.79        1.13      0.33 o 
   2   0  10       13.60       13.42      1.16 o 
  -4   1  10        0.28        0.10      0.70 o 
  -3   1  10        2.07        2.80      0.87 o 
  -2   1  10        2.91        2.94      0.71 o 
  -1   1  10        0.03       -0.32      0.32 o 
   0   1  10       44.38       43.48      1.13 o 
   1   1  10        2.04        3.62      0.84 o 
   2   1  10        1.89        2.67      0.84 o 
  -3   2  10        0.41        0.23      0.68 o 
  -2   2  10       13.25       15.08      0.98 o 
  -1   2  10       30.03       30.98      0.93 o 
   0   2  10        3.47        6.64      1.05 o 
   1   2  10        0.68        2.68      0.85 o 
   2   2  10        0.01       -0.23      0.60 o 
  -3   3  10        0.36        0.33      0.70 o 
  -2   3  10        3.01        3.32      0.73 o 
  -1   3  10        6.35        7.55      1.05 o 
   0   3  10        9.24        9.46      0.95 o 
   1   3  10        0.06       -0.16      0.54 o 
  -3   4  10       17.79       20.73      1.33 o 
  -1   4  10        0.62        0.26      0.60 o 
   0   4  10        0.08       -0.14      0.52 o 
   1   4  10        0.01        0.56      0.69 o 
  -1   5  10        0.94        1.36      0.74 o 
   0   5  10        0.10        0.71      0.74 o 
  -1  -9  11        2.55        2.57      0.65 o 
   1  -9  11        7.33        8.10      0.86 o 
  -2  -8  11        1.14        2.45      0.70 o 
  -1  -8  11        8.39        8.32      0.86 o 
   0  -8  11        0.11       -0.28      0.38 o 
   1  -8  11        0.91        1.14      0.59 o 
   2  -8  11        0.08        0.32      0.53 o 
  -2  -7  11       14.04       13.93      0.95 o 
  -1  -7  11        0.02       -0.24      0.34 o 
   0  -7  11       13.44       15.07      0.93 o 
   1  -7  11        0.09       -0.41      0.41 o 
   2  -7  11        2.56        3.68      0.63 o 
  -3  -6  11        2.60        4.09      0.88 o 
  -2  -6  11        8.20        7.92      0.57 o 
  -1  -6  11        0.54        0.38      0.37 o 
   0  -6  11        0.09        0.23      0.36 o 
   1  -6  11       15.25       13.03      0.88 o 
   2  -6  11        0.41        0.56      0.42 o 
  -3  -5  11        2.63        3.12      0.56 o 
  -2  -5  11        4.88        5.65      1.13 o 
  -1  -5  11        0.02        0.02      0.33 o 
   0  -5  11        4.02        3.75      0.63 o 
   1  -5  11        0.14       -0.05      0.25 o 
   2  -5  11        3.84        3.99      0.63 o 
  -3  -4  11        2.74        2.59      0.78 o 
  -2  -4  11        0.13        0.20      0.50 o 
  -1  -4  11        0.00        0.01      0.32 o 
   0  -4  11        3.55        4.67      0.65 o 
   1  -4  11        0.02        0.09      0.28 o 
   2  -4  11        0.60        0.79      0.46 o 
  -3  -3  11        2.61        2.47      0.79 o 
  -2  -3  11        7.99        6.86      0.68 o 
  -1  -3  11        1.69        2.62      0.52 o 
   0  -3  11       28.24       23.27      1.05 o 
   1  -3  11       10.62        7.89      0.51 o 
   2  -3  11        0.01       -0.17      0.34 o 
  -3  -2  11        1.39        2.08      0.82 o 
  -2  -2  11        1.59        0.76      0.52 o 
  -1  -2  11        9.86        7.64      0.62 o 
   0  -2  11       14.72       12.48      0.77 o 
   1  -2  11        2.83        4.58      0.54 o 
   2  -2  11        5.46        8.11      1.14 o 
  -3  -1  11        7.06        7.17      0.87 o 
  -2  -1  11        1.82        1.75      0.61 o 
  -1  -1  11        2.95        4.14      0.65 o 
   0  -1  11        0.00        0.02      0.25 o 
   1  -1  11       11.50       11.73      0.85 o 
   2  -1  11        0.27        0.30      0.40 o 
  -3   0  11        0.88        1.18      0.74 o 
  -2   0  11        8.94        8.59      0.80 o 
  -1   0  11        0.00       -0.32      0.32 o 
   0   0  11        5.62        6.72      0.51 o 
   1   0  11        5.39        5.07      1.20 o 
   2   0  11        0.15        0.11      0.61 o 
  -3   1  11        0.00       -0.47      0.72 o 
  -2   1  11        0.05        0.11      0.54 o 
  -1   1  11        0.78        0.47      0.41 o 
   0   1  11        0.63        0.79      0.35 o 
   1   1  11        9.55        9.69      0.99 o 
   2   1  11        1.64        2.45      0.94 o 
  -3   2  11        0.61       -0.27      0.70 o 
  -2   2  11        1.55        1.92      0.66 o 
  -1   2  11       37.14       40.16      1.49 o 
   0   2  11        0.28        0.15      0.60 o 
   1   2  11        0.93        0.91      0.67 o 
  -3   3  11        1.10        0.98      0.77 o 
  -2   3  11       34.99       34.63      1.50 o 
   0   3  11        3.89        9.72      1.38 o 
   1   3  11        8.86       11.08      1.17 o 
  -1   4  11        1.54        2.75      0.91 o 
   0   4  11        2.11        3.34      1.08 o 
   0  -9  12        0.98        0.53      0.55 o 
  -1  -8  12        3.74        5.47      0.86 o 
   0  -8  12       12.44       13.61      0.92 o 
   1  -8  12       22.49       25.78      1.43 o 
  -2  -7  12        2.36        2.21      0.47 o 
  -1  -7  12        3.39        4.63      0.72 o 
   0  -7  12        6.69        7.39      0.71 o 
   1  -7  12        1.59        4.03      0.84 o 
   2  -7  12        4.96        8.69      1.37 o 
  -2  -6  12        2.17        3.15      0.49 o 
  -1  -6  12        2.30        4.73      0.68 o 
   0  -6  12        0.25        0.49      0.44 o 
   1  -6  12        0.45        1.22      0.52 o 
   2  -6  12        0.78        0.42      0.49 o 
  -3  -5  12        2.22        3.72      0.61 o 
  -2  -5  12        0.01       -0.15      0.32 o 
  -1  -5  12        0.03        0.09      0.36 o 
   0  -5  12       15.15       14.00      0.91 o 
   1  -5  12        0.87        0.15      0.39 o 
   2  -5  12        0.26        0.63      0.57 o 
  -3  -4  12        0.14        0.66      0.63 o 
  -2  -4  12        0.56        0.63      0.51 o 
  -1  -4  12       12.58       10.24      0.73 o 
   0  -4  12        2.95        3.70      0.65 o 
   1  -4  12        4.21        4.46      1.02 o 
   2  -4  12        0.12        0.88      0.55 o 
  -3  -3  12        6.93        6.21      1.04 o 
  -2  -3  12        1.21        1.31      0.62 o 
  -1  -3  12        3.09        2.85      0.58 o 
   0  -3  12        9.71        7.73      0.66 o 
   1  -3  12        0.23       -0.17      0.29 o 
   2  -3  12       13.86       17.92      0.99 o 
  -3  -2  12        0.00        0.38      0.80 o 
  -2  -2  12        9.87        9.66      0.80 o 
  -1  -2  12        0.41        0.28      0.42 o 
   0  -2  12        0.23        0.45      0.43 o 
   1  -2  12        3.98        6.85      0.68 o 
   2  -2  12        6.93        8.82      0.87 o 
  -3  -1  12        0.02       -0.46      0.62 o 
  -2  -1  12        3.42        4.24      0.76 o 
  -1  -1  12        5.82        5.06      0.57 o 
   0  -1  12        3.43        4.66      0.69 o 
   1  -1  12        1.52        2.12      0.44 o 
   2  -1  12        0.61        0.28      0.72 o 
  -3   0  12        6.40        7.55      0.95 o 
  -2   0  12        4.85        5.61      0.66 o 
  -1   0  12        0.12        0.09      0.40 o 
   0   0  12       11.46       12.61      0.82 o 
   1   0  12        0.05        0.05      0.49 o 
  -3   1  12        0.90        1.54      0.85 o 
  -2   1  12        4.45        5.55      0.68 o 
  -1   1  12        0.01        0.18      0.43 o 
   0   1  12        0.31        0.30      0.34 o 
   1   1  12        6.88        9.11      1.43 o 
  -2   2  12        0.45        0.94      0.57 o 
   0   2  12        0.36        0.93      0.77 o 
   0   3  12        0.27        0.31      0.79 o 
   0  -8  13        0.47        0.98      0.57 o 
  -1  -7  13        3.13        3.84      0.76 o 
   0  -7  13       15.03       18.90      1.14 o 
   1  -7  13        0.99        3.02      0.81 o 
  -2  -6  13        3.37        3.41      0.75 o 
  -1  -6  13       19.12       19.32      1.08 o 
   0  -6  13        1.50        2.02      0.60 o 
   1  -6  13        4.74        7.77      1.02 o 
  -2  -5  13        0.73        1.12      0.59 o 
  -1  -5  13        0.06        0.67      0.48 o 
   0  -5  13        0.24        0.34      0.47 o 
   1  -5  13        0.80        0.36      0.46 o 
  -2  -4  13        0.63        1.28      0.58 o 
  -1  -4  13        1.30        1.80      0.54 o 
   0  -4  13        0.17        0.21      0.48 o 
   1  -4  13        0.95        1.01      0.52 o 
  -3  -3  13        0.83        1.40      0.70 o 
  -2  -3  13        3.97        3.89      0.74 o 
  -1  -3  13        4.81        4.98      0.77 o 
   0  -3  13        0.02        0.00      0.44 o 
   1  -3  13        0.97        1.25      0.53 o 
  -3  -2  13        0.02        0.17      0.73 o 
  -2  -2  13        0.01       -0.38      0.49 o 
  -1  -2  13        6.06        4.42      0.74 o 
   0  -2  13        0.03       -0.32      0.38 o 
   1  -2  13       13.84       16.12      1.02 o 
  -3  -1  13        0.75        0.73      0.78 o 
  -2  -1  13        3.94        5.60      0.93 o 
  -1  -1  13        0.34        0.45      0.46 o 
   0  -1  13       14.26       18.01      1.04 o 
   1  -1  13       23.30       25.09      1.01 o 
  -2   0  13        3.72        4.33      0.84 o 
  -1   0  13        0.81        1.73      0.54 o 
   0   0  13        3.73        5.49      0.83 o 
   1   0  13        1.38        1.10      0.79 o 
  -2   1  13        0.63        1.76      0.69 o 
  -1   1  13        0.76        1.50      0.57 o 
   0  -7  14        2.37        3.35      0.79 o 
  -1  -6  14        0.05        0.13      0.48 o 
   0  -6  14        2.93        4.13      0.80 o 
  -1  -5  14        0.85        0.37      0.48 o 
   0  -5  14        0.64        1.29      0.59 o 
   1  -5  14        4.04        6.19      0.94 o 
  -2  -4  14        1.78        2.11      0.67 o 
  -1  -4  14        0.53        0.91      0.55 o 
   0  -4  14        6.47        8.06      0.76 o 
   1  -4  14        0.01       -0.45      0.45 o 
  -2  -3  14        0.26       -0.20      0.54 o 
  -1  -3  14        2.60        3.31      0.70 o 
   0  -3  14        5.01        6.57      0.95 o 
   1  -3  14        0.01        0.12      0.52 o 
  -2  -2  14        4.17        4.03      0.84 o 
  -1  -2  14        4.64        5.55      0.89 o 
   0  -2  14        5.64        8.05      0.78 o 
  -2  -1  14        0.00        0.25      0.59 o 
  -1  -1  14        0.65        1.39      0.58 o 
   0  -1  14        4.33        7.18      0.96 o 
  -1   0  14        6.86        8.50      0.82 o 
                                                 
